# Supplementary material for: Regulation of Synaptic nlg-1/Neuroligin Abundance by the skn-1/Nrf Stress Response Pathway Protects against Oxidative Stress
Source: PLoS Genet. 2014 Jan 16;10(1):e1004100. doi: 10.1371/journal.pgen.1004100 (PMC3894169; doi:10.1371/journal.pgen.1004100)
Supplement: Table S1 — RNA sequencing of wdr-23 mutants and WDR-23 neuronal rescue. RNAseq list summarizing the 2,285 genes up-regulated in wdr-23 mutants. Neuron rescue denotes wdr-23 mutants expressing an integrated wdr-23a driven by the snb-1 promoter (vjIs225). Genes highlighted in green are statically different between wdr-23 mutants and WDR-23 rescue. Expression was identified for genes which are significantly different between wdr-23 and WDR-23 rescue using WormMart. WWTDTCAT denotes SKN-1 binding sites identified within 1000 bp of gene start. Genes located proximally to ChIP-seq sites are identified by stage [34]; sites were restricted to 2 kb upstream or 500 bp downstream of start sites. Genes identified by microarrays are identified in Ref column as follows: skn-1 RNAi1, exposure to arsenite2, exposure to t-butyl hydrogen peroxide3 [42] or hyperbaric oxygen4 [49]. (XLSX) [file pgen.1004100.s008.xlsx]

## Sheet: Sheet1
	test_id	WormBase ID	Gene	Neuron, Pharynx, Intestine, Reproductive, Hypodermis	wdr-23 RPKM	Neuron rescue RPKM	q value	Classification	DAVID Function	WWTDTCAT	Identified by ChipSeq	Ref
	T06F4.2	WBGene00000531	clh-4	E	1.30745	0.409438	0.0332334	Stress	CLC-type chloride cHannel	0
	T28H11.8	WBGene00020906		E	17.6833	1.86805	3.51819e-12	Transport		2
	ZK822.3	WBGene00003736	nhx-9	E	8.82811	4.18223	0.0413354	Signaling	Na/H eXchanger	2
	B0491.2	WBGene00005016	sqt-1	H	42.1542	12.0245	2.22775e-05	Extracellular matrix	SQuaT	0
	C23H3.7	WBGene00006611	tre-5	H	16.7174	5.26364	0.00250016	Other	TREhalase	2
	F27C1.8	WBGene00001067	dpy-5	H	84.3069	31.7932	0.000234211	Extracellular matrix	DumPY : shorter than wild-type	1
	K01A2.2	WBGene00001391	far-7	H	38.4859	13.6824	0.0458508	Metabolism	Fatty Acid/Retinol binding protein	1
	T01B7.7	WBGene00004397	rol-6	H	29.0649	6.50346	0.000146635	Extracellular matrix	ROLler: helically twisted, animals roll when moving	1
	T05D4.4	WBGene00003887	osm-7	H	20.5244	9.45643	0.0138472	Signaling	OSMotic avoidance abnormal	1
	T28C12.4	WBGene00020891		H	28.0819	13.2001	0.0028489	Metabolism		1
	C54D1.1	WBGene00004004	pgp-10	H, I	6.62031	1.69689	0.000638673	Transport	P-GlycoProtein related	2
	Y42G9A.3	WBGene00021533		H, I	293.269	79.1234	4.68996e-13	Unknown		2		1
	C28H8.11	WBGene00016201		H, M	95.5804	50.965	0.00765872	Metabolism	Tryptophan 2,3-dioxygenase	2	L3
	C02D5.3	WBGene00015337	gsto-2	I	440.537	231.408	0.0104842	Stress	Glutathione S-Transferase, Omega class	3	L1	1,2,3
	C25E10.8	WBGene00016097		I	48.9607	10.0071	0.000582085	Signaling		1
	C35D10.2	WBGene00016440		I	50.2826	17.0541	0.000798071	Signaling		1
	C54F6.14	WBGene00001500	ftn-1	I	43.266	8.7952	0.000288414	Stress	FerriTiN	0
	F25F2.1	WBGene00009115		I	3.92747	1.37333	0.0430245	Signaling: kinase		1	L1
	F53A9.1	WBGene00018724		I	278.964	99.4784	0.00048379	Degradation		1		3
	F55G11.4	WBGene00010124		I	857.368	290.162	5.43398e-05	Extracellular matrix		0		1,2
	F58E1.6	WBGene00003734	nhx-6	I	1.66962	0.205135	0.00167156	Signaling	Na/H eXchanger	1
	H06H21.10	WBGene00019166	tat-2	I	18.6629	8.24388	0.000831091	Transport	Transbilayer Amphipath Transporters (subfamily IV P-type ATPase)	0
	K08C7.5	WBGene00001477	fmo-2	I	2.50617	0.425907	0.00714786	Stress	Flavin-containing MonoOxygenase family	0
	M176.4	WBGene00010943		I	85.6287	35.2982	0.00444968	Unknown		1
	T01C3.4	WBGene00011321	fil-1	I	92.8034	39.0615	0.00169749	Metabolism		1
	W01B11.2	WBGene00020914	sulp-6	I	1.63159	0.314883	0.0127085	Transport	SULfate Permease family	0
	Y46C8AL.1	WBGene00021579	clec-73	I	333.049	128.966	0.000257645	Detoxification	C-type LECtin	4
	T23C6.3	WBGene00020725	cnp-3	I, H	35.2123	15.793	0.00325492	Calcium	CalciNeurin binding Protein	3	L1, L3
	F09F7.7	WBGene00017304		I, M, H, P	146.855	46.082	5.46318e-08	Unknown		1
	T21E8.1	WBGene00004000	pgp-6	I, P	3.07132	7.45131	0.00366449	Transport	P-GlycoProtein related	1
	T03F1.5	WBGene00020187	gsp-4	I, R	21.1518	6.41397	0.00765148	Signaling: phosphatase	yeast Glc Seven-like Phosphatases	1
	B0001.6	WBGene00007091		M	77.5956	49.4007	0.0290211	Unknown		1
	B0496.3	WBGene00006814	unc-82	M	19.7176	11.8444	0.00247444	Signaling: kinase	UNCoordinated	2
	C08D8.2	WBGene00006582	tmd-2	M	15.8418	6.50101	0.0133919	Structural	TropoMoDulin	3
	ZK1127.10	WBGene00022856	cth-2	M, H	1210.84	533.095	0.00041235	Metabolism		2	L1	1,2
	F44C8.3	WBGene00003617	nhr-18	M, P	17.006	5.84383	0.0281294	Nuclear	Nuclear Hormone Receptor family	1
	F54G8.4	WBGene00003597	nhl-1	M, P	20.2572	5.98472	3.78479e-05	Nuclear	NHL (ring finger b-box coiled coil) domain containing	1
	T04B2.2	WBGene00001487	frk-1	M, R, H	3.50358	0.888714	0.0366976	Signaling: kinase	Fer oncogene Related Kinase	2
	B0244.2	WBGene00002048	ida-1	N	79.0379	36.0836	0.00207483	Signaling: phosphatase	related to Islet cell Diabetes Autoantigen	0	L1, L3
	B0412.2	WBGene00000903	daf-7	N	12.4291	4.11616	0.0187682	Development	abnormal DAuer Formation	2
	C02C6.2	WBGene00007260	olrn-1	N	14.2403	6.05927	0.0152033	Signaling: receptor	Olfactory LeaRNing defective	2
	C03G5.7	WBGene00001448	flp-5	N	81.6849	30.0201	0.00928371	Neuropeptide	FMRF-Like Peptide	1
	C14F11.3	WBGene00001803	lite-1	N	14.733	2.73319	0.000143672	Signaling	high-energy LIghT unrEsponsive	3
	C23H4.1	WBGene00000277	cab-1	N	159.327	82.0316	0.000383548	Signaling	C-terminus-of-AEX-Binding protein	2	L3
	C36H8.3	WBGene00001452	flp-9	N	94.5027	39.3966	0.00705149	Neuropeptide	FMRF-Like Peptide	3
	C40C9.5	WBGene00006412	nlg-1	N	14.0564	5.67888	0.000782057	Structural	NeuroLiGin family	5
	D1046.5	WBGene00008366	tpra-1	N	46.3185	19.4623	0.000269187	Other	UPF0359 membrane protein D1046.5	2
	F01D4.4	WBGene00001189	egl-21	N	167.129	78.5868	8.1186e-06	Signaling	EGg Laying defective	1	L1
	F07F6.6	WBGene00003774	nmr-1	N	1.81285	0.331418	0.000137003	Signaling: receptor	NMDA class glutamate receptor	0
	F22B7.7	WBGene00006662	twk-7	N	10.8607	4.14068	0.0321126	Transport	TWiK family of potassium channels	1
	F23B2.5	WBGene00001444	flp-1	N	91.8986	40.1707	0.00256178	Neuropeptide	FMRF-Like Peptide	3
	F26A3.5	WBGene00009143		N	9.39397	1.93937	0.0065513	Unknown		1
	F26D12.1	WBGene00001439	fkh-7	N	59.0776	29.7111	0.00379787	Nuclear	ForKHead transcription factor family	0	L1
	F31F6.4	WBGene00001451	flp-8	N	52.6878	19.6377	0.0083094	Neuropeptide	FMRF-Like Peptide	0
	F33D4.3	WBGene00001456	flp-13	N	45.0833	17.0476	0.0279038	Neuropeptide	FMRF-Like Peptide	2
	F33E2.2	WBGene00001008	dlk-1	N	37.7095	24.6666	0.0489394	Signaling: kinase	DAP (Death Associated Protein kinase) Like Kinase	0
	F53E10.2	WBGene00000056	acr-17	N	2.71748	0.879497	0.0436226	Transport	AcetylCholine Receptor	2
	F59B1.9	WBGene00000062	acr-23	N	2.34436	0.388446	0.00697546	Transport	AcetylCholine Receptor	2
	F59C6.2	WBGene00010323		N	4.49126	0.4854	0.000923522	Unknown		2
	K03B8.9	WBGene00000951	deg-3	N	5.28182	1.75956	0.0110415	Transport	DEGeneration of certain neurons	3
	R06F6.6	WBGene00011069	ceh-62	N	18.9403	7.34939	0.0375038	Unknown	Uncharacterized homeobox protein R06F6.6	1	L1
	R153.1	WBGene00020114	pde-4	N	48.148	30.2939	0.036448	Signaling: phosphohyrolase	PhosphoDiEsterase	1
	T03D8.3	WBGene00011392	sbt-1	N	178.811	86.5244	0.0088416	Signaling	Seven B Two (mammalian 7BT prohormone convertase chaperone) homolog	2	L1
	T13C5.1	WBGene00000905	daf-9	N	3.27895	0.834478	0.00494129	Detoxification	abnormal DAuer Formation	2
	T13H10.1	WBGene00002193	kin-5	N	3.87519	0.892895	0.0170495	Signaling: kinase	protein KINase	0
	Y32H12A.1	WBGene00021310		N	10.5682	0.858451	9.36599e-07	Unknown		0
	Y37D8A.15	WBGene00001457	flp-14	N	61.8487	29.6748	0.0384248	Neuropeptide	FMRF-Like Peptide	0
	Y39A3B.5	WBGene00021439	ckr-2	N	4.92768	2.13647	0.0375222	Signaling: receptor	CholecystoKinin Receptor homolog	0
	Y48D7A.2	WBGene00001461	flp-18	N	68.8651	29.161	0.0194354	Neuropeptide	FMRF-Like Peptide	1
	Y73F8A.1	WBGene00004035	pkd-2	N	3.75514	0.679027	0.000200911	Transport	human PKD2 (polycystic kidney disease) related	2	L1
	ZC21.3	WBGene00022505		N	35.4543	15.178	0.0126289	Unknown		0
	ZK265.5	WBGene00013957	sre-23	N	3.80397	0.858802	0.0286204	Signaling: receptor	Serpentine Receptor, class E (epsilon)	5	L1
	ZK524.2	WBGene00006752	unc-13	N	19.599	10.9814	0.00181897	Calcium	UNCoordinated	2
	ZK84.7	WBGene00002103	ins-20	N	115.05	3.18403	0	Neuropeptide	INSulin related	3
	C51E3.7	WBGene00001172	egl-3	N	181.876	71.9784	2.93392e-12	Signaling	Proprotein convertase	3	L1, L3, L4
	T12G3.1	WBGene00011737	sqst-1	N (I)	135.747	66.6608	0.00729355	Unknown		2	L1
	Y47D3B.2	WBGene00003759	nlp-21	N (I)	59.3647	25.4642	0.0118572	Neuropeptide	Neuropeptide-Like Protein	1
	F35H8.6	WBGene00009450	ugt-58	N (I, H)	74.9094	40.806	0.0371709	Stress	UDP-GlucuronosylTransferase	3	L1	2
	CC4.2	WBGene00003753	nlp-15	N (I, M, P)	46.7419	19.3668	0.0410128	Neuropeptide	Neuropeptide-Like Protein	2	L3, L4
	F02G3.1	WBGene00017184	ncam-1	N (P, I)	34.1085	16.4457	0.00198016	Structural	NCAM (neural cell adhesion molecule) homolog	2	L1
	B0024.14	WBGene00007103	crm-1	N (P, I, R)	32.2038	18.5134	0.00730996	Signaling	CRiM (Cysteine RIch motor neuron protein) homolog	2
	F42E11.1	WBGene00003998	pgp-4	N, E, M	8.0121	2.83008	0.00661807	Transport	P-GlycoProtein related	2
	F57F10.1	WBGene00019018	abts-3	N, H	12.6319	6.52458	0.0320244	Transport	Anion/Bicarbonate TranSporter family	1
	DY3.6	WBGene00008439	mfb-1	N, H, I	43.5561	11.3146	3.4994e-06	Degradation	MAFBx (F-box protein) homolog	5
	F58A3.2	WBGene00001184	egl-15	N, H, I, M	9.34449	5.52788	0.0331045	Signaling: kinase	EGg Laying defective	1
	ZK337.1	WBGene00013969	tep-1	N, H, R	49.7059	16.5577	0	Unknown		0
	D1009.4	WBGene00003752	nlp-14	N, I	52.3472	23.7119	0.0106658	Neuropeptide	Neuropeptide-Like Protein	3
	D2005.2	WBGene00003746	nlp-8	N, I	65.8933	24.3078	0.00350705	Neuropeptide	Neuropeptide-Like Protein	2
	F44D12.4	WBGene00009681		N, I	59.9384	19.2835	0.000188983	Signaling		1
	F47B10.2	WBGene00009813	haly-1	N, I	62.669	31.0469	0.00985984	Metabolism	Probable histidine ammonia-lyase	3
	F54G2.1	WBGene00018837		N, I	10.4919	5.47088	0.0263101	Unknown		2
	F55H2.1	WBGene00004933	sod-4	N, I	58.7071	22.2651	0.00472735	Stress	SOD (superoxide dismutase)	3
	K01H12.2	WBGene00010485	ant-1.3	N, I	19.326	3.79348	0.000480161	Mitochondrial	Adenine Nucleotide Translocator	1
	T23H2.2	WBGene00004924	snt-4	N, I	54.2461	23.2021	0.00411918	Calcium	SyNapTotagmin	3	L1
	T24D8.5	WBGene00003740	nlp-2	N, I	17.4799	3.10526	0.00118472	Neuropeptide	Neuropeptide-Like Protein	0
	Y32H12A.3	WBGene00000973	dhs-9	N, I	105.723	56.6633	0.0292956	Mitochondrial	DeHydrogenases, Short chain	3	L1
	Y46G5A.30	WBGene00004904	snf-5	N, I	9.82588	3.94892	0.0446849	Transport	Sodium:Neurotransmitter symporter Family	0
	C47B2.6	WBGene00008132	gale-1	N, I, H	281.731	121.368	2.66481e-05	Mitochondrial	UDP-GALactose 4-Epimerase	1
	Y45G12C.2	WBGene00001758	gst-10	N, I, H	467.217	230.245	0.0072915	Stress	Glutathione S-Transferase	1		1,2,4
	B0350.2	WBGene00006780	unc-44	N, I, M	99.944	74.9811	0.0230538	Stucture	UNCoordinated	3
	T01B11.4	WBGene00020140	ant-1.4	N, I, M	12.2607	1.74609	0.000200914	Mitochondrial	Adenine Nucleotide Translocator	2
	Y55F3AM.14	WBGene00021931		N, I, M	2.09636	0.393223	0.0117775	Nuclear		1
	F56E3.3	WBGene00002217	klp-4	N, I, P	18.2513	10.4802	0.0167262	Structural	Kinesin-Like Protein	3
	F08B1.1	WBGene00006923	vhp-1	N, I, P, H	91.2617	47.3741	4.17224e-05	Signaling: phosphatase	VH1 dual-specificity phosphatase family	0	L1, L3, L4
	B0035.5	WBGene00007108	gspd-1	N, I, P, R	209.871	129.14	0.0113242	Mitochondrial	Glucose-6-phosphate 1-dehydrogenase	3	L1
	Y37E11AR.2	WBGene00021369	siah-1	N, I, P, R	110.165	32.3734	3.41786e-07	Nuclear	SInA (Drosophila Seven In Absentia) Homolog	1	L1
	F31B12.1	WBGene00004036	plc-1	N, I, R	9.65315	5.7354	0.0207978	Signaling	PhosphoLipase C	1
	F56D1.6	WBGene00023407	cex-1	N, I, R	40.5991	12.2004	0.0118886	Calcium	CalEXcitin	0
	H16O14.1	WBGene00019205	kcc-2	N, M	44.1813	28.1833	0.0282853	Transport	K+/Cl- Cotransporter	3	L3
	T18D3.7	WBGene00011824		N, M	71.5153	24.0928	0.0048058	Unknown		1
	W07A12.7	WBGene00012324	rhy-1	N, M, H, I	80.4826	38.7147	0.00651277	Metabolism	Regulator of HYpoxia-inducible factor (hif-1)	4	L1	1
	F14D12.2	WBGene00006826	unc-97	N, M, H, P	72.2684	32.9687	0.000412213	Structural	UNCoordinated	2	L1
	K08F4.7	WBGene00001752	gst-4	N, M, H, P	1285.24	402.912	1.1012e-05	Stress	Glutathione S-Transferase	2	L1	1,2,3,4
	F41E6.6	WBGene00007055	tag-196	N, M, R, P	122.523	63.389	0.0139083	Degradation		0
	B0513.9	WBGene00007200	vamp-8	N, P	58.8086	19.2517	0.000834585	Unknown		3	L1
	C28C12.4	WBGene00016180		N, P	122.711	15.7171	1.54822e-11	Unknown		0
	F37B12.2	WBGene00001527	gcs-1	N, P	400.445	219.332	0.00114374	Stress	gamma GlutamylCysteine Synthetase	3	L1	2
	D1005.3	WBGene00016997	cebp-1	N, P, I	61.4264	23.7423	0.00171125	Unknown		2	L1, L3
	F57C12.5	WBGene00003407	mrp-1	N, P, I	150.433	46.0232	0	Transport	Multidrug Resistance Protein family	0	L1
	T19A6.2	WBGene00003596	ngp-1	N, P, I	165.512	74.7848	1.95613e-08	Signaling	Nuclear/nucleolar GTP-binding Protein family	0
	Y67A6A.2	WBGene00003652	nhr-62	N, P, I	26.7584	9.44575	0.000885263	Nuclear	Nuclear Hormone Receptor family	0
	C17H11.6	WBGene00015926		N, P, I, H	32.1001	21.0961	0.0405652	Nuclear		0
	T05A10.1	WBGene00004862	sma-9	N, P, I, H	53.6627	38.245	0.0184569	Nuclear	SMAll	1	L1
	F57C12.4	WBGene00003408	mrp-2	N, P, I, R	17.4092	4.16485	1.86432e-07	Transport	Multidrug Resistance Protein family	1	L1
	F13G11.1	WBGene00007058	dmd-6	N, P, M, H	88.219	47.7478	0.00248451	Other	DM (Doublesex/MAB-3) Domain family	0	L1, L3
	F08F3.9	WBGene00017265		N, P, R	7.54359	1.28037	6.54735e-05	Unknown		4
	F13G3.1	WBGene00008762	ztf-2	N, P, R	5.58706	0.834683	0.000348861	Nuclear	Zinc finger Transcription Factor family	1
	F55A12.9	WBGene00004131	pqn-44	N, P, R	88.5936	53.3735	0.00328912	Other	Prion-like-(Q/N-rich)-domain-bearing protein	1	L1, L3
	ZK1067.1	WBGene00002299	let-23	N, R	16.7369	9.02509	0.0115915	Signaling: kinase	LEThal	1
	F32A11.6	WBGene00003388	moe-3	N, R, I	27.7806	10.7082	0.012562	Other	See oma	2
	W02C12.3	WBGene00020930	hlh-30	N, R, I, M, P	75.0144	50.6145	0.0359881	Nuclear	Helix Loop Helix	0	L1
	B0286.2	WBGene00002252	lat-2	P	7.4487	2.50534	0.00431166	Detoxification	LATrophilin receptor	0
	C01B10.3	WBGene00015278		P	36.0739	12.9157	0.00317608	Unknown		1	L1
	F22E10.3	WBGene00004008	pgp-14	P	24.6596	10.1729	0.000946254	Transport	P-GlycoProtein related	2
	F46C5.3	WBGene00003544	nas-25	P	7.04626	1.06996	0.00016102	Signaling	Nematode AStacin protease	2
	F58G4.1	WBGene00019064	myo-5	P	42.549	19.8031	0.00293588	Structural	MYOsin heavy chain structural genes	2
	R06C7.10	WBGene00002348	myo-1	P	100.245	32.2907	1.17505e-12	Structural	LEThal	1
	T18D3.4	WBGene00003514	myo-2	P	80.8184	31.2214	0.000260297	Structural	MYOsin heavy chain structural genes	0
	W03D2.1	WBGene00004157	pqn-75	P	16.3144	6.87916	0.0353127	Other	Prion-like-(Q/N-rich)-domain-bearing protein	2
	W03F8.1	WBGene00006586	tni-4	P	209.893	90.2818	0.00108051	Structural	TropoNin I	1
	W03F8.6	WBGene00020995		P	52.6121	17.5383	0.00317948	Unknown		0
	Y73F4A.2	WBGene00013515		P	170.117	24.2821	2.92433e-13	Stress	DOMON domain-containing protein Y73F4A.2	2
	ZK262.2	WBGene00013949		P	11.1288	2.91933	0.0126113	Metabolism		0
	ZK673.7	WBGene00006583	tnc-2	P	96.3303	37.66	0.00224362	Calcium	TropoNin C	1
	C45G7.5	WBGene00000402	cdh-10	P, H	2.67709	0.908475	0.0221857	Calcium	CaDHerin family	1
	F13B10.1	WBGene00006575	tir-1	P, I	62.829	30.9795	8.10727e-06	Detoxification	TIR (Toll and Interleukin 1 Receptor) domain protein	4	L1
	F56B6.4	WBGene00006863	gyg-1	P, M	62.6737	35.9257	0.0266642	Metabolism	Unidentified Vitellogenin-linked Transcript	1	L1
	C03C11.2	WBGene00001483	fog-3	R	8.49269	0.507158	8.6682e-07	Development	Feminization Of Germline	6
	C04G2.4	WBGene00003432	msp-36	R	148.466	64.483	0.0243327	Development	Major Sperm Protein	1
	C09B9.6	WBGene00003448	msp-55	R	97.7674	29.1962	0.00366875	Development	Major Sperm Protein	2
	C25G4.6	WBGene00007733		R	29.0028	8.15742	0.0019809	Signaling		2
	C33F10.9	WBGene00003435	msp-40	R	112.96	46.3686	0.0265118	Development	Major Sperm Protein	2
	F09G8.4	WBGene00003562	ncr-2	R	3.26539	0.843378	0.00852844	Signaling	NPC1 (human Niemann Pick C disease) Related	2
	F32B6.6	WBGene00003464	msp-77	R	126.419	42.8032	0.00566299	Development	Major Sperm Protein	2
	F36D3.4	WBGene00009470		R	9.39519	2.6935	0.0353218	Development		0
	F36H12.7	WBGene00003426	msp-19	R	168.587	54.0469	0.000786204	Development	Major Sperm Protein	1
	F43G9.6	WBGene00001414	fer-1	R	3.16679	0.52183	3.76311e-07	Calcium	FERtilization defective (abnormal sperm)	2
	K03H1.1	WBGene00001603	gln-2	R	12.4991	3.79037	0.0232629	Metabolism	GLutamiNe synthetase (glutamate-ammonia ligase)	1
	K05F1.2	WBGene00003469	msp-142	R	52.6062	17.0935	0.0340713	Development	Major Sperm Protein	0
	K07F5.1	WBGene00003467	msp-81	R	130.704	50.5075	0.0125449	Development	Major Sperm Protein	2
	K07F5.2	WBGene00003425	msp-10	R	88.2091	31.1843	0.0234059	Development	Major Sperm Protein	1
	K07F5.3	WBGene00003449	msp-56	R	71.7851	28.683	0.0430229	Development	Major Sperm Protein	0
	K08F4.8	WBGene00003434	msp-38	R	61.9407	21.9073	0.0373432	Development	Major Sperm Protein	2
	R05F9.13	WBGene00003429	msp-31	R	100.168	40.2241	0.0322474	Development	Major Sperm Protein	2
	R10H10.2	WBGene00004972	spe-26	R	6.68898	2.06449	0.0346794	Degradation	defective SPErmatogenesis	2		3
	R13H9.2	WBGene00003450	msp-57	R	174.752	61.2238	0.00186964	Development	Major Sperm Protein	4
	R13H9.4	WBGene00003446	msp-53	R	118.727	43.5417	0.00537976	Development	Major Sperm Protein	1
	T13F2.10	WBGene00003466	msp-79	R	111.264	38.8703	0.0103931	Development	Major Sperm Protein	1
	W09C3.6	WBGene00021113	gsp-3	R	23.9683	6.67202	0.00394834	Signaling: phosphatase	yeast Glc Seven-like Phosphatases	0
	Y32G9A.1	WBGene00001785	gst-37	R	181.614	66.3387	0.000310502	Stress	Glutathione S-Transferase	4
	Y59E9AR.7	WBGene00022002		R	126.459	44.4693	0.00867677	Development	Major Sperm Protein	1
	ZK1251.6	WBGene00003463	msp-76	R	148.685	53.4017	0.00430399	Development	Major Sperm Protein	3
	ZK354.1	WBGene00003458	msp-65	R	87.5847	32.9177	0.0286698	Development	Major Sperm Protein	2
	ZK354.11	WBGene00003452	msp-59	R	162.294	56.2552	0.00213096	Development	Major Sperm Protein	2
	ZK354.4	WBGene00003468	msp-113	R	95.7845	36.3249	0.00859753	Development	Major Sperm Protein	2
	ZK354.5	WBGene00003444	msp-51	R	150.275	54.1199	0.00434574	Development	Major Sperm Protein	3
	ZK524.1	WBGene00004958	spe-4	R	4.22188	1.10613	0.036387	Development	defective SPErmatogenesis	3
	AH10.1	WBGene00007082	acs-10		7.52706	1.58733	0.00222584	Metabolism		2		3
	B0024.1	WBGene00000722	col-149		15.7873	1.15954	4.00286e-08	Extracellular matrix	COLlagen	2
	B0205.10	WBGene00015024			14.2891	2.79005	5.40261e-05	Unknown		0
	B0218.7	WBGene00015051			8.88855	2.19184	0.0148464	Unknown		4
	B0238.12	WBGene00015076			103.684	10.5205	1.07912e-10	Signaling		1
	B0261.6	WBGene00015094			26.767	10.1709	0.0494423	Unknown		4
	B0379.7	WBGene00007159			9.63252	3.385	0.0365315	Unknown		2
	B0393.4	WBGene00007169			3.59151	0.450049	8.8121e-05	Unknown		1
	B0457.2	WBGene00007178			29.2337	11.9134	0.0290116	Unknown		2
	B0462.4	WBGene00007183			187.119	5.14127	0	Unknown		0
	B0491.3	WBGene00007190	rmd-3		19.8554	6.39469	0.0367856	Structure	Regulator of Microtubule Dynamics	1
	B0507.10	WBGene00015227			8.89304	1.95196	0.00358127	Unknown		1
	B0507.8	WBGene00015225			6.13154	0.878716	0.00065076	Unknown		1
	B0511.5	WBGene00015231	cutl-14		16.2358	4.76476	0.0171033	Extracellular matrix	CUTiclin-Like	2
	BE10.1	WBGene00007209			4.47218	0.600431	0.00246612	Unknown		3		3
	C01B10.1	WBGene00001091	drh-2		40.7646	14.3194	2.81428e-05	Unknown	Dicer related helicase	0	L1
	C01B12.1	WBGene00005017	sqt-2		26.669	7.11363	0.00229746	Extracellular matrix	SQuaT	2
	C01B4.7	WBGene00015271			20.7022	6.47446	0.00480403	Transport		4
	C01B4.8	WBGene00015272			2.77945	0.572707	0.0215411	Transport		1
	C01C4.3	WBGene00015293			15.212	6.41228	0.0150904	Signaling: kinase	Putative serine/threonine-protein kinase	0
	C01G10.17	WBGene00044658			56.7406	5.83582	6.26935e-05	Unknown		2
	C01G10.4	WBGene00007231			211.07	13.9747	8.65897e-07	Unknown		1
	C01G10.5	WBGene00007232			357.188	38.7441	1.67845e-06	Unknown		1
	C01G10.6	WBGene00007233			28.1556	3.96963	0.00121805	Unknown		0
	C01G12.8	WBGene00007248	catp-4		8.41847	2.64735	0.00510454	Signaling	Cation transporting ATPase	0
	C01G5.4	WBGene00015306			1.66629	0.25767	0.00191978	Unknown		0		3
	C02B10.6	WBGene00015331			6.46013	1.14659	0.00293667	Signaling: phosphatase		0
	C03G6.3	WBGene00005602	srj-14		5.3376	1.71242	0.0487161	Signaling: receptor	Serpentine Receptor, class J	1
	C04F12.3	WBGene00002069	ikb-1		19.2287	6.00017	0.00172966	Stucture	I Kappa B homolog	2
	C04F12.7	WBGene00007301			69.6158	24.3075	0.00439278	Unknown		3
	C04G2.2	WBGene00007305			4.17513	1.02042	0.0380822	Signaling: kinase		3
	C04G2.3	WBGene00014665			34.0818	10.0332	0.037795	Unknown		1
	C04G2.8	WBGene00007307			33.9762	8.58043	0.00229215	Unknown		0
	C04G2.9	WBGene00007308			46.7465	16.0634	0.000928365	Unknown		1
	C05B5.2	WBGene00007320			11.0217	2.65368	0.00657623	Unknown		4
	C06A8.6	WBGene00015516			11.196	2.58148	0.00605551	Unknown		3
	C06A8.8	WBGene00015517			27.5136	9.66475	0.00851391	Unknown		2
	C06E4.3	WBGene00015532			4.82859	0.937964	0.0173894	Mitochondrial		1	L1
	C07E3.4	WBGene00007415			2.09404	0.382592	0.013868	Signaling: phosphatase		2
	C08E8.10	WBGene00077692			195.55	29.1897	3.36442e-05	Unknown		1
	C08F11.13	WBGene00007460			65.914	20.1109	1.93661e-07	Unknown		2
	C08F11.14	WBGene00007461			1.33309	0.227704	0.00860038	Unknown		1
	C09B9.2	WBGene00015627			5.03858	1.19607	0.0306363	Unknown		3
	C09B9.7	WBGene00015630			1.59269	0.262341	0.00520243	Unknown		0
	C09D4.3	WBGene00015634			6.85403	1.64197	0.0103841	Signaling: kinase		0
	C09H10.9	WBGene00007503			2.56252	0.528416	0.0302843	Unknown		3	L1
	C10G11.8	WBGene00015688			25.7814	9.10577	0.0064979	Signaling		0
	C10G11.9	WBGene00015689			37.4273	10.3843	0.00698564	Unknown		0
	C13D9.8	WBGene00003574	ncx-9		4.51622	1.16327	0.0196987	Transport	Na/Ca eXchangers	1
	C14A4.13	WBGene00007563			3.34429	0.751383	0.0251623	Signaling: kinase		3
	C14A6.13	WBGene00050956			6.67959	1.56118	0.0340665	Unknown		0
	C14C10.1	WBGene00007584			15.8541	4.41554	0.01293	Mitochondrial		1
	C14F5.1	WBGene00015776	dct-1		88.3813	49.684	0.0435994	Other	DAF-16/FOXO Controlled, germline Tumor affecting	2
	C15A11.4	WBGene00007598			45.4259	7.58005	8.87987e-08	Unknown		5
	C15C6.2	WBGene00007601			38.8732	12.52	0.0016966	Signaling		1
	C15F1.2	WBGene00015795			2.34924	0.492703	0.010687	Unknown		3
	C15H11.1	WBGene00007613			15.4184	3.23696	0.030451	Development		1
	C15H9.11	WBGene00015805			96.731	39.1211	0.0142796	Unknown		0
	C16D9.9	WBGene00015864			13.8163	2.35046	0.0159009	Unknown		2
	C17B7.10	WBGene00015884			11.4997	1.04673	7.79577e-08	Degradation		2
	C17B7.4	WBGene00015878			24.3119	4.965	0.002185	Unknown		2
	C17B7.8	WBGene00015882			3.17534	0.546809	0.00486136	Unknown		1
	C17H1.6	WBGene00007659			5.10741	0.437387	6.68496e-05	Unknown		1
	C17H1.7	WBGene00007660			4.8254	0.657191	0.000944148	Unknown		2
	C17H12.12	WBGene00015937			6.41128	1.4703	0.00496809	Unknown		1
	C17H12.3	WBGene00015929			10.4005	2.80988	0.00249125	Signaling: phosphatase		2
	C18D11.6	WBGene00007682			18.4084	3.72388	0.0248936	Unknown		1
	C18E9.8	WBGene00007688			4.22489	0.56494	0.00034253	Unknown		3
	C18H2.5	WBGene00015992			1.51003	0.353061	0.0237603	Stucture		1
	C18H7.4	WBGene00015994			3.72973	0.971187	0.0115834	Signaling: kinase		0
	C18H9.5	WBGene00016003			14.0943	1.46882	4.1189e-07	Transport		3
	C23F12.1	WBGene00016006	fln-2		29.3079	13.7388	1.4202e-05	Extracellular matrix	FiLamiN (actin binding protein) Alpha	3	L1
	C23G10.6	WBGene00016013			2.86602	0.370784	0.00155831	Stress		1
	C23H5.9	WBGene00001729	grl-20		3.403	0.194782	0.00216372	Signaling	GRound-Like (grd related)	3
	C24B9.9	WBGene00016052	dod-3		47.6439	6.29428	1.07648e-05	Development	Downstream Of DAF-16 (regulated by DAF-16)	2
	C24D10.1	WBGene00016053			3.14364	0.758722	0.033851	Signaling: phosphatase		0
	C24D10.2	WBGene00016054			21.0342	4.87955	0.000925367	Unknown		0
	C24F3.5	WBGene00000019	abt-1		1.47095	0.404028	0.0355967	Transport	ABC Transporter family	0
	C25A8.5	WBGene00016085			3.56346	0.712323	0.0172067	Signaling: kinase		1
	C25B8.6	WBGene00003710	nhr-120		17.1962	4.4773	0.000945301	Nuclear	Nuclear Hormone Receptor family	2	L1
	C25D7.1	WBGene00007714			11.4674	2.29072	0.0229016	Development		3
	C25G4.8	WBGene00007735			1.791	0.160852	0.00216812	Unknown		0
	C26D10.7	WBGene00023420			3.3544	0.666961	0.00877806	Unknown		2
	C27D6.11	WBGene00044388			5.05938	1.17669	0.0272483	Signaling: kinase		1
	C27D8.1	WBGene00007777			13.3652	3.97344	0.0233599	Signaling: kinase		4	L1, L3
	C27D8.2	WBGene00007778			7.32843	2.03097	0.019945	Degradation		3
	C28A5.6	WBGene00007791			3.6003	1.18043	0.0449633	Unknown		2	L3
	C28C12.11	WBGene00016181			8.18263	2.35187	0.0119384	Unknown		1
	C28H8.6	WBGene00016197	pxl-1		101.716	42.4892	1.30489e-05	Development	PaXiLlin homolo	2
	C29E4.1	WBGene00000665	col-90		28.1995	3.18482	7.87132e-08	Extracellular matrix	COLlagen	4
	C30B5.3	WBGene00000771	cpb-2		5.19116	1.20467	0.0091179	Nuclear	CPEB polyA binding family	7
	C30E1.9	WBGene00022951			245.669	135.413	0.00555226	Unknown		0
	C30F2.3	WBGene00007817			18.0615	5.38025	0.00510091	Unknown		1
	C30H6.10	WBGene00007827			35.9136	11.2553	0.0308517	Unknown		0
	C31H1.1	WBGene00016286			2.98472	0.625997	0.0106739	Unknown		4
	C31H2.2	WBGene00001070	dpy-8		12.6656	2.97853	0.00138955	Extracellular matrix	DumPY : shorter than wild-type	2
	C32D5.4	WBGene00016312			3.13206	0.625307	0.0228322	Unknown		3
	C32E12.1	WBGene00016327			3.42847	0.741079	0.0143644	Unknown		1
	C32F10.4	WBGene00016332			170.214	69.7343	4.312e-06	Unknown		2
	C32H11.12	WBGene00007875	dod-24		5328.63	5133.86	0	Extracellular matrix	Downstream Of DAF-16 (regulated by DAF-16)	7		1,2
	C32H11.4	WBGene00007867			5449.24	5091.67	0	Extracellular matrix		2		1,2
	C33A11.1	WBGene00007877			31.9365	15.1233	0.00648033	Stucture		2
	C33C12.7	WBGene00016339			4.2392	0.732125	0.0366819	Unknown		0
	C33F10.1	WBGene00016351			44.82	12.2435	0.00522364	Unknown		0
	C33F10.12	WBGene00016358			7.43834	2.05425	0.028159	Mitochondrial		0
	C34C6.7	WBGene00007919			109.439	22.2321	1.10475e-13	Unknown		2
	C34D10.2	WBGene00016407			44.6691	20.9761	0.000320352	Unknown		0	L1, L3
	C34D4.2	WBGene00016398			4.84699	1.16992	0.0338402	Signaling: phosphatase	Serine/threonine protein phosphatase	2
	C34F11.5	WBGene00016416			5.80181	1.47769	0.00504373	Signaling: kinase		1
	C34F6.1	WBGene00007938			3.7788	0.914163	0.0053165	Unknown		3
	C34G6.3	WBGene00016420			18.0031	3.9236	0.0153887	Unknown		1
	C35E7.10	WBGene00016462			9.06563	2.39349	0.00229463	Signaling: kinase		6
	C36B1.10	WBGene00007977	gsk-3		8.86596	2.17238	0.0104763	Signaling: kinase	Glycogen Synthase Kinase Alpha subunit	1
	C36H8.1	WBGene00007987			11.1579	2.30226	0.00160885	Development		1
	C37C3.12	WBGene00016504			21.8157	6.93667	0.0280865	Unknown		2
	C37C3.13	WBGene00016505	ttr-33		99.8637	22.039	2.84694e-06	Signaling: secreted	TransThyretin-Related family domain	3
	C37C3.8	WBGene00016500	tag-253		46.4757	27.3473	0.0428779	Unknown	Temporarily Assigned Gene name	0
	C38C3.4	WBGene00016513			30.6409	9.59605	0.00278893	Signaling: kinase		2
	C39E9.2	WBGene00008027	scl-5		91.7134	21.2832	1.30372e-05	Extracellular matrix	SCP-Like extracellular protein	1
	C39E9.8	WBGene00008032			89.0577	37.1353	0.000159888	Unknown		0
	C39H7.1	WBGene00016541			19.3149	6.66702	0.0236143	Signaling: kinase		2
	C43E11.5	WBGene00016605			7.96415	1.93476	0.0144275	Signaling: phosphatase		0
	C43F9.6	WBGene00008074	nkb-2		4.65441	0.995187	0.0179232	Unknown		0
	C44B9.2	WBGene00008079			6.46268	1.80537	0.0427526	Signaling: receptor		1
	C44C8.6	WBGene00007007	mak-2		68.5299	32.1998	0.0012614	Signaling: kinase	MAP kinase Activated protein Kinase	1	L1, L3
	C45G9.4	WBGene00016675			10.3849	2.79297	0.0279726	Unknown		1
	C45G9.6	WBGene00016677			293.982	114.854	0.000191365	Unknown		0
	C46F11.3	WBGene00008118	madf-8		48.3895	9.45393	1.94105e-06	Unknown		2	L1, L3
	C47E12.11	WBGene00008154			3.10061	0.843744	0.0321446	Unknown		0
	C48E7.7	WBGene00016752			63.1845	22.8949	0.018229	Unknown		2
	C49C3.13	WBGene00008203	clec-198		5.57729	1.54726	0.0302905	Detoxification	C-type LECtin	2		1,2
	C50C3.2	WBGene00016800			2.51702	0.357802	2.10693e-05	Calcium		0
	C50F2.5	WBGene00016839			8.76793	1.69405	0.00256333	Signaling: phosphatase		0		3
	C50F4.2	WBGene00008230			3.36851	0.858645	0.0207825	Metabolism	Probable 6-phosphofructokinase	2
	C50F7.5	WBGene00016845			90.5254	7.55876	1.08073e-13	Unknown		2
	C52B9.3	WBGene00016866	coel-1		30.6561	15.3118	0.0366852	Other	tubulin folding COfactor E-Like protein	0
	C53B7.3	WBGene00016894			436.98	112.414	0	Unknown		1
	C53C9.2	WBGene00016898			93.6777	35.8767	8.16059e-05	Unknown		1
	C54D10.3	WBGene00008298			313.597	100.812	8.80986e-08	Other		1
	C55A6.5	WBGene00008334	sdz-8		346.36	146.533	0.000458152	Mitochondrial	SKN-1 Dependent Zygotic transcript	1	L1	2,3
	C55A6.6	WBGene00008335			98.2654	47.3243	0.017463	Mitochondrial		3		1,2,3
	C55C3.3	WBGene00016953			8.64755	0.865862	1.95994e-06	Unknown		1
	D1053.3	WBGene00008368			27.2272	8.49282	0.00530456	Unknown		2
	D1081.5	WBGene00045355			5.14819	0.863289	0.00586335	Unknown		2
	D1086.17	WBGene00008394			18.5948	5.23554	0.0186228	Unknown		2
	D2063.4	WBGene00044529			4.11317	0.894625	0.044035	Unknown		0
	D2089.2	WBGene00008433			6.85699	1.27841	0.0261103	Unknown		0
	E03A3.1	WBGene00014728			10.7847	0.907934	1.15511e-11	Unknown		5
	E03H12.5	WBGene00017112			22.5751	7.64029	0.0482441	Unknown		3
	E03H12.7	WBGene00017114			10.0404	1.90207	0.0126412	Unknown		1
	E03H4.10	WBGene00008477	clec-17		293.825	148.227	0.0109699	Detoxification	C-type LECtin	2		1
	E04D5.5	WBGene00008484			218.414	108.157	0.00858001	Unknown		1
	F01D4.8	WBGene00008490			8.61282	1.11723	7.9871e-05	Unknown		4
	F01D5.1	WBGene00008492			317.764	164.359	0.0188296	Other		3
	F01D5.5	WBGene00008495			390.164	104.007	2.62012e-08	Other		2		1
	F01G10.5	WBGene00008508			3.50246	0.500267	0.000298063	Unknown		1
	F07A5.2	WBGene00008541			27.9916	7.44367	0.00152054	Unknown		1
	F07E5.8	WBGene00017213			1.17721	0.188453	0.011064	Unknown		1
	F08B12.4	WBGene00008572			360.629	167.863	0.00152729	Unknown		2
	F08D12.3	WBGene00017247			39.3056	10.585	0.000747597	Unknown		1
	F08F3.4	WBGene00017262			151.307	58.4828	9.84627e-05	Mitochondrial		1
	F08G2.6	WBGene00002120	ins-37		17.1512	3.02767	0.00470273	Neuropeptide	INSulin related	0
	F09C6.1	WBGene00008615			9.25376	1.39058	0.00256382	Unknown		3
	F09C6.2	WBGene00008616	fbxa-44		7.08829	0.74581	0.000171838	Degradation	F-box A protein	3
	F09C6.3	WBGene00008617			12.8898	0.675217	7.67761e-08	Unknown		1
	F09E10.11	WBGene00006650	tts-1		2759.37	1113.47	0.0199089	Unknown	Transcribed telomerase-like	1
	F09F3.6	WBGene00008628	ttr-21		189.878	30.4781	7.55347e-09	Signaling: secreted	TransThyretin-Related family domain	2
	F10B5.3	WBGene00008640			2.19727	0.262486	0.00197591	Degradation		3
	F10F2.6	WBGene00008658	clec-152		2.02388	0.258383	0.00281875	Detoxification	C-type LECtin	1
	F10F2.7	WBGene00008659	clec-151		4.21929	1.04042	0.017849	Detoxification	C-type LECtin	2
	F10F2.8	WBGene00008660	clec-153		2.36483	0.544065	0.0315949	Detoxification	C-type LECtin	4
	F11E6.11	WBGene00023501			15.0338	3.926	0.00460763	Unknown		3
	F11G11.1	WBGene00001756	gst-8		20.9044	5.01754	0.0107529	Stress	Glutathione S-Transferase	1		1,2,3
	F11G11.10	WBGene00000606	col-17		70.1101	12.3632	1.72646e-08	Extracellular matrix	COLlagen	0
	F12A10.1	WBGene00017390			282.289	38.3892	3.64557e-06	Unknown		2
	F13A7.1	WBGene00008724			11.0198	3.22627	0.0277772	Development		2
	F13D12.9	WBGene00008743			59.8209	5.99174	0	Unknown		0
	F13H8.1	WBGene00017434			17.9129	6.32496	0.022518	Unknown		1
	F14E5.5	WBGene00008803	lips-10		83.0677	16.4641	2.97688e-08	Metabolism	LIPaSe related	0
	F14H12.3	WBGene00017471			182.099	26.9945	1.98854e-13	Signaling: secreted		3	L1
	F15A4.6	WBGene00008841			173.175	86.8821	0.0382596	Other		1
	F16F9.2	WBGene00001068	dpy-6		3.93974	0.815439	0.000891399	Extracellular matrix	DumPY : shorter than wild-type	4
	F17A9.4	WBGene00017536			87.4992	30.7844	2.68899e-05	Mitochondrial		2	L1	1,2,4
	F17E9.5	WBGene00017542			71.4914	22.6148	0.00380438	Unknown		1
	F18G5.6	WBGene00017582			156.913	51.3066	9.40586e-06	Unknown		4
	F19B6.4	WBGene00008950	wht-5		3.80208	0.622931	0.00118994	Transport	WHiTe (Drosophila) related ABC transporter	2
	F21A10.2	WBGene00008999			45.7868	30.6444	0.0299158	Unknown		1	L1, L3
	F21C10.3	WBGene00017653			10.2204	3.78682	0.039862	Unknown		1	L1
	F21C10.8	WBGene00004119	pqn-31		106.178	24.0293	1.50916e-12	Other	Prion-like-(Q/N-rich)-domain-bearing protein	1
	F21F3.1	WBGene00017671	pgal-1		130.335	63.5458	0.00147958	Stress	Probable peptidyl-alpha-hydroxyglycine alpha-amidating lyase	1	L1
	F21F3.2	WBGene00017672			2.94005	0.649554	0.0282339	Signaling: kinase		0
	F21F3.3	WBGene00017673			7.19722	1.50973	0.0106727	Unknown		3
	F21F8.11	WBGene00017681			28.9618	13.4766	0.0250837	Transport		2	L1
	F21F8.4	WBGene00017678			164.912	35.4223	0	Degradation		1		1
	F21H7.2	WBGene00009028			3.83141	1.12958	0.0233418	Unknown		1
	F21H7.5	WBGene00009031			25.7978	9.88446	0.0281971	Development		3
	F22G12.1	WBGene00009061			6.16226	0.48625	1.4687e-05	Unknown		1
	F23B2.7	WBGene00009075			3.66324	0.641057	0.033971	Unknown		2
	F23H12.8	WBGene00009096	fipr-1		123.356	39.0067	0.00783369	Detoxification	FIP (Fungus-Induced Protein) Related	2
	F23H12.9	WBGene00009097	fipr-2		286.927	79.8717	2.19326e-05	Detoxification	FIP (Fungus-Induced Protein) Related	2
	F25H5.4	WBGene00001167	eft-2		2408.85	1638.14	0	Nuclear	Elongation FacTor	1	L3, L4
	F26A1.15	WBGene00044603	acbp-7		16.988	4.15216	0.0150834	Metabolism	Acyl-Coenzyme A Binding Protein	1
	F26A1.3	WBGene00017802			2.93478	0.631163	0.0206865	Signaling: kinase		3
	F26B1.8	WBGene00194703			44.2801	14.9301	0.0227176	Unknown		0
	F26D10.9	WBGene00000224	atgp-1		77.4401	46.2971	0.0474095	Metabolism	Amino acid Transporter GlycoProtein subunit	1	L1
	F26D2.10	WBGene00009149			1.53592	0.266674	0.00394013	Stucture		2
	F26F12.3	WBGene00017834			167.295	87.6527	9.77247e-08	Unknown		1	L1, L3
	F26H9.8	WBGene00009178	uggt-2		1.78175	0.373191	0.00645442	Metabolism		0
	F27C1.1	WBGene00017851			41.9682	13.6384	0.00422105	Unknown		1
	F27C1.3	WBGene00017853			3.42892	0.531209	0.0107792	Unknown		1
	F27C8.5	WBGene00009185			4.66936	0.91162	0.00363667	Unknown		0
	F27E5.3	WBGene00009193			3.17024	0.492046	0.00330351	Unknown		4
	F29F11.2	WBGene00009255	ugt-34		14.4313	2.74946	0.000124518	Stress	UDP-GlucuronosylTransferase	3
	F30B5.1	WBGene00001074	dpy-13		70.0135	22.9479	0.000301075	Extracellular matrix	DumPY : shorter than wild-type	2
	F31D4.4	WBGene00009291	clec-264		30.5636	6.69702	6.05375e-05	Detoxification	C-type LECtin	0
	F32A11.3	WBGene00009308			20.0663	5.77434	0.00503909	Unknown		1
	F32A5.4	WBGene00017970			879.894	125.459	0	Unknown		0
	F32B6.4	WBGene00009321			10.8157	4.04948	0.0422031	Unknown		3
	F32B6.5	WBGene00006056	sss-1		38.7529	13.8038	0.0103333	Development	Sperm-Specific family, class S	1
	F32H2.7	WBGene00009344			9.83127	3.18282	0.0420143	Unknown		1
	F33D11.7	WBGene00018004			2.30744	0.491116	0.0496069	Signaling: kinase		2
	F33H12.7	WBGene00045457			79.7471	30.9103	0.0152349	Unknown		2	L3
	F35B12.3	WBGene00009383			62.7038	14.4601	1.40086e-09	Mitochondrial	DeHydrogenases, Short chain	2
	F35C11.2	WBGene00009401			4.48739	1.09059	0.0327726	Signaling: phosphatase		2
	F35E12.7	WBGene00009431	dct-17		217.455	66.5636	0	Extracellular matrix	DAF-16/FOXO Controlled, germline Tumor affecting	2		1
	F35E2.5	WBGene00009412			1.56599	0.316728	0.0303028	Unknown		3
	F35E2.9	WBGene00009416			3.81733	0.998679	0.0277094	Unknown		0
	F35E8.10	WBGene00009423			7.65431	0.992925	0.0010895	Other		4
	F35E8.13	WBGene00009424			5.43654	0.81662	0.00209846	Other		0
	F35F10.1	WBGene00018052			29.3771	11.4761	0.0354758	Unknown		0
	F35F10.11	WBGene00018060			16.6494	5.15151	0.00704991	Signaling: membrane bound		4	L1
	F35F10.12	WBGene00018061	arrd-19		20.0126	8.52255	0.0251733	Signaling: membrane bound		0	L1
	F35F10.13	WBGene00018062			77.2231	4.09064	3.82412e-13	Unknown		1
	F35F10.5	WBGene00018055			39.0273	7.41697	0.000360919	Unknown		1
	F36G9.13	WBGene00009489			1.05679	0.184309	0.0150686	Unknown		0
	F36H12.10	WBGene00018124			6.35276	1.2652	0.00644888	Signaling: phosphatase		0
	F36H12.9	WBGene00018123			6.00028	1.29645	0.0125709	Signaling: kinase		2
	F36H5.2	WBGene00018101	math-27		51.9398	21.3652	4.15859e-05	Other	MATH (meprin-associated Traf homology) domain containing	3
	F37A4.4	WBGene00018134			1.85522	0.343973	0.00326698	Stucture	Ankyrin repeat-containing protein F37A4.4	0
	F37A4.5	WBGene00018135			17.5094	3.68725	1.80478e-05	Unknown		2
	F37A8.5	WBGene00009503			119.627	23.9079	8.10312e-05	Unknown	Protein yippee-like F37A8.5	1	L1
	F37B1.1	WBGene00001772	gst-24		63.4171	17.1886	0.000479273	Stress	Glutathione S-Transferase	1
	F37B1.2	WBGene00001760	gst-12		659.931	184.806	1.18574e-08	Stress	Glutathione S-Transferase	1	L1	1,2,4
	F37B1.3	WBGene00001762	gst-14		106.235	23.5515	6.40278e-06	Stress	Glutathione S-Transferase	1		1,2,4
	F37B1.5	WBGene00001764	gst-16		206.507	81.1705	0.000392254	Stress	Glutathione S-Transferase	1	L1
	F37C4.3	WBGene00018143	oac-23		1.00488	0.21385	0.0496039	Metabolism	O-ACyltransferase homolog	3
	F37E3.3	WBGene00018158			3.11957	0.597797	0.014949	Signaling: kinase		2
	F37F2.3	WBGene00001773	gst-25		71.2515	4.22299	2.35929e-12	Stress	Glutathione S-Transferase	1
	F38E1.3	WBGene00018178			3.05933	0.469414	0.00865446	Signaling: kinase		1
	F39D8.1	WBGene00004123	pqn-36		21.073	6.1585	3.47823e-07	Other	Prion-like-(Q/N-rich)-domain-bearing protein	0
	F40E12.2	WBGene00018235			1.54055	0.333859	0.0128035	Stucture		0
	F40E3.5	WBGene00018232			23.0953	5.17687	1.30757e-05	Signaling: phosphatase		1
	F40G12.10	WBGene00009605			6.62362	1.53145	0.0107908	Signaling: phosphatase		0
	F41B5.9	WBGene00018265	nhr-182		20.6932	7.84287	0.030267	Nuclear	Nuclear Hormone Receptor family	3
	F41E7.2	WBGene00009618			5.39034	1.87386	0.00528526	Signaling		0	L1
	F41G3.10	WBGene00018303			107.904	55.4517	0.0418354	Other		1
	F41G4.8	WBGene00018311			23.9574	8.00072	0.0277897	Unknown		1
	F42G4.6	WBGene00009643			10.4336	3.10778	0.0484997	Unknown		0
	F42G8.8	WBGene00018359			2.92132	0.596586	0.0146452	Signaling: phosphatase	Serine/threonine protein phosphatase	2		2
	F43E2.6	WBGene00018394			9.83069	2.27642	0.0338354	Unknown		0
	F44D12.3	WBGene00009680			77.4231	24.0009	0.011277	Development		3
	F44D12.6	WBGene00009683			3.26316	0.610096	0.0245189	Unknown		1
	F44D12.7	WBGene00009684	msd-3		89.8399	28.1394	0.0342681	Development		1
	F44D12.8	WBGene00009685			2.72344	0.842209	0.0410223	Unknown		1
	F44G3.7	WBGene00009708			3.44203	0.695	0.0061543	Unknown		2
	F45E10.2	WBGene00009729			12.7233	4.89573	0.00976004	Unknown		0
	F45H7.6	WBGene00009738	hecw-1		3.62089	1.20861	0.0485362	Unknown		2
	F46A8.7	WBGene00009750			60.008	9.36581	1.86677e-05	Unknown		2
	F46A9.2	WBGene00009755			5.76269	0.840888	0.00326284	Unknown		1
	F46E10.11	WBGene00018492	hpo-26		67.0965	10.2324	4.0486e-06	Unknown		1
	F47B3.1	WBGene00018525			3.11885	0.693164	0.0352847	Signaling: phosphatase		2
	F47B3.4	WBGene00018528			4.52099	0.980594	0.0333765	Unknown		0
	F47B3.7	WBGene00018531			6.39004	1.74495	0.0371455	Signaling: phosphatase		2
	F47B7.7	WBGene00018538			26.2206	11.5674	0.0281062	Unknown		2
	F47B8.11	WBGene00006057	sss-2		24.6611	6.72591	0.00570538	Development	Sperm-Specific family, class S	6	L3
	F47B8.2	WBGene00009803			61.162	24.467	0.0195807	Unknown		4
	F47C12.4	WBGene00018548	clec-79		8.93296	2.6867	0.0165846	Detoxification	C-type LECtin	2
	F47D12.7	WBGene00018563			4.19327	1.23363	0.0474372	Degradation	Kelch repeat and BTB domain-containing protein	3
	F47G6.4	WBGene00004969	spe-15		11.8044	4.2992	0.00296982	Structural	defective SPErmatogenesis	1
	F48C1.7	WBGene00004965	spe-11		12.5724	2.51621	0.0023818	Development	defective SPErmatogenesis	0
	F48F5.2	WBGene00009846			2.85774	0.618182	0.00249048	Unknown		1
	F49C12.15	WBGene00009884			23.8081	5.8353	2.83232e-06	Unknown		2
	F49D11.8	WBGene00000780	cpn-4		248.447	79.6118	1.67964e-05	Calcium	CalPoNin	0
	F49H6.5	WBGene00009908			9.96863	1.92135	0.00131379	Unknown		1
	F52E1.7	WBGene00002021	hsp-17		286.79	170.41	0.0380834	Stress	Heat Shock Protein	2		1
	F53A9.6	WBGene00018729			541.163	176.777	5.10314e-05	Unknown		4		3
	F53A9.7	WBGene00018730			265.82	49.9296	1.5419e-08	Unknown		3
	F53B2.5	WBGene00009956			3.14973	0.606498	0.0132783	Unknown		1
	F53B6.4	WBGene00009959			22.3592	7.46262	0.0152151	Development		1
	F53E10.4	WBGene00018760	irg-3		279.284	130.382	0.00355811	Unknown		2		1,2
	F54C1.9	WBGene00006058	sst-20		8.55067	1.31211	0.00206725	Development	Sperm Specific Transcript	5
	F54D1.4	WBGene00003606	nhr-7		10.4482	3.32011	0.0201303	Nuclear	Nuclear Hormone Receptor family	1
	F54D10.2	WBGene00018803	fbxa-24		113.505	57.6697	0.0117575	Degradation	F-box A protein	1
	F54F12.1	WBGene00010072			2.51707	0.522	0.00422027	Signaling: phosphatase		2
	F54H12.7	WBGene00044633			13.46	3.39305	0.0426516	Unknown		1
	F55B11.1	WBGene00010083			57.7544	19.6367	3.14743e-06	Detoxification		2	L1, L3, L4
	F55C5.2	WBGene00010091			4.7428	0.73245	0.00574578	Development		0
	F55F8.7	WBGene00018895			3.47693	0.521765	0.00230274	Signaling: phosphatase		1
	F55H12.1	WBGene00004901	snf-2		1.86497	0.433687	0.0303816	Transport	Sodium:Neurotransmitter symporter Family	1
	F56A11.6	WBGene00018926			4.71208	1.2109	0.0328258	Unknown		2
	F56A4.10	WBGene00018918			3.79812	0.696449	0.0076741	Transport		2
	F56A4.3	WBGene00018911			267.954	123.61	0.0199269	Stress		1
	F56D5.3	WBGene00010148			213.472	78.6169	2.19742e-05	Mitochondrial		5		1,2,3,4
	F56H11.3	WBGene00001245	elo-7		3.48048	0.541575	0.0094695	Metabolism	fatty acid ELOngation	4
	F57C9.1	WBGene00019008			269.802	79.5056	1.10475e-12	Signaling: kinase	Putative pyridoxal kinase	6		2
	F57F4.1	WBGene00019015			3.49613	0.836776	0.0323403	Unknown		0
	F57H12.5	WBGene00019020			3.09451	0.70165	0.0232403	Signaling: phosphatase	Probable protein phosphatase	1
	F58A6.5	WBGene00019024			5.42024	1.38187	0.0444853	Unknown		2
	F58D2.2	WBGene00010241			7.62152	2.00119	0.00840232	Unknown		0
	F58D5.7	WBGene00010246			8.02731	2.07157	0.0396004	Unknown		0
	F58E10.7	WBGene00010262			27.5136	8.63442	0.0226562	Unknown		1
	F58E6.5	WBGene00010254			13.0178	3.75982	0.0221993	Development		1
	F58H1.7	WBGene00010290			39.1646	16.3546	0.0344035	Unknown		4
	F59A3.8	WBGene00019081			3.35632	0.456871	0.000867931	Signaling: kinase		0
	F59A6.4	WBGene00019086			4.01208	0.962619	0.010728	Signaling: kinase		1
	F59A6.6	WBGene00004382	rnh-1.0		106.612	47.884	0.00236814	Other	RNase H	0	L1
	H04J21.1	WBGene00019150			1.57972	0.32463	0.0135883	Unknown		0
	H04M03.1	WBGene00019151			4.15781	1.2466	0.0485103	Unknown		0
	H04M03.12	WBGene00019156			6.7702	1.70003	0.044226	Unknown		2
	H05L14.1	WBGene00010366			4.17672	1.25978	0.0349446	Signaling: kinase		0
	H06I04.5	WBGene00019169			1.13125	0.269848	0.0363588	Signaling: phosphatase		1
	H08M01.1	WBGene00010373			3.26604	0.469609	0.00487397	Nuclear		2
	H09F14.1	WBGene00010375			8.8393	1.32189	0.000437743	Signaling: receptor		1
	H19M22.3	WBGene00019212			5.64788	2.02119	0.0111243	Degradation	Lon protease homolog, mitochondrial	0
	H19N07.3	WBGene00010407			133.874	42.7232	7.81538e-06	Unknown		1	L1
	H20J04.1	WBGene00019216			2.00195	0.325191	0.00331069	Unknown		2
	H23N18.1	WBGene00019232	ugt-13		134.214	30.7618	5.51552e-11	Stress	UDP-GlucuronosylTransferase	6	L1
	H27C11.1	WBGene00003687	nhr-97		104.961	67.3456	0.028643	Nuclear	Nuclear Hormone Receptor family	1	L1
	H32C10.1	WBGene00019255			3.63285	0.549774	0.00166796	Unknown		6
	K01A2.10	WBGene00019284			33.2876	8.4044	0.00134899	Unknown		3	L1
	K02B12.4	WBGene00010497	axl-1		4.29421	1.12618	0.00662751	Development	AXin-Like	1
	K03H1.12	WBGene00010547			8.16304	1.5037	0.022552	Unknown		1
	K05F1.3	WBGene00019406	acdh-8		9.40204	2.92327	0.0355542	Stress	Acyl CoA DeHydrogenase	2
	K05F1.9	WBGene00019410			16.9695	3.6585	0.00529398	Development		2
	K06A5.2	WBGene00019430			26.0902	7.38691	0.00317648	Unknown		1
	K07A3.3	WBGene00019461			3.12499	0.955764	0.0195157	Unknown		2
	K07B1.6	WBGene00019466	tos-1		525.247	240.587	1.52436e-08	Unknown		2	L3, L4
	K07B1.8	WBGene00019468			403.298	108.871	6.39452e-09	Unknown		0
	K07F5.4	WBGene00002206	kin-24		1.74165	0.445594	0.0230743	Signaling: kinase	protein KINase	1
	K07F5.5	WBGene00010633	nspd-2		183.941	66.6566	0.0299537	Neuropeptide	Nematode Specific Peptide family, group D	2
	K07F5.6	WBGene00010634			2.34858	0.500121	0.0299222	Signaling: phosphatase		2
	K07H8.11	WBGene00044510			2.19023	0.440893	0.0444973	Unknown		2
	K08A2.5	WBGene00003678	nhr-88		40.5547	23.996	0.0399313	Nuclear	Nuclear Hormone Receptor family	0	L1
	K08E4.7	WBGene00045036			2.93493	0.483937	0.0132609	Unknown		2
	K08F4.11	WBGene00001751	gst-3		15.0777	3.04282	0.00438727	Stress	Glutathione S-Transferase	2
	K08F4.13	WBGene00045012			2621.89	793.571	0.0126128	Unknown		1
	K08F4.6	WBGene00001750	gst-2		26.4995	4.60505	0.000410358	Stress	Glutathione S-Transferase	3
	K08F8.5	WBGene00010682			2.33728	0.443227	0.0235893	Unknown		2
	K09B11.5	WBGene00010712			2.73621	0.593082	0.00336633	Signaling: kinase		1
	K09F6.3	WBGene00019586			2.96751	0.813234	0.013632	Signaling: phosphatase		1
	K10C2.3	WBGene00019619			6602.94	6287.47	0	Degradation		0		1,2
	K10C9.7	WBGene00019626			4.60902	1.01198	0.0357662	Unknown		0
	K10F12.4	WBGene00019636	gsto-3		75.0726	19.8576	5.52615e-07	Stress	Glutathione S-Transferase, Omega class	2
	K10H10.2	WBGene00010759	cysl-2		150.884	73.1901	0.00396452	Metabolism	Cysteine synthase	2	L1, L3	1,2
	K10H10.3	WBGene00000972	dhs-8		37.5873	12.0411	0.00163336	Mitochondrial	DeHydrogenases, Short chain	1	L1	1,2
	K11D12.3	WBGene00005655	srr-4		83.5413	16.9865	1.11332e-10	Signaling: receptor	Serpentine Receptor, class R	3	L1
	K11G9.5	WBGene00019655			10.3749	1.83049	0.000187485	Transport		4
	K12G11.4	WBGene00010791	sodh-2		108.377	58.2879	0.0375376	Stress	SOrbitol DeHydrogenase family	4		2
	M01G12.12	WBGene00004509	rrf-2		7.09626	2.62975	0.00850926	Nuclear	RNA-dependent RNA polymerase Family	2	L1
	M02B7.6	WBGene00000287	cal-3		10.6918	2.48449	0.0136146	Calcium	CALmodulin related genes	1
	M02F4.7	WBGene00019738	clec-265		172.457	83.6877	0.00587088	Detoxification	C-type LECtin	4		1
	M03A1.8	WBGene00077490			10.5583	0.921738	5.72273e-07	Unknown		3
	M04G12.2	WBGene00000789	cpz-2		213.624	114.971	0.0267139	Degradation	CathePsin Z	2
	M05D6.3	WBGene00010876			3.8053	0.93196	0.0411783	Signaling: phosphatase		1
	M162.5	WBGene00010931			5.41165	1.01613	7.81702e-05	Transport		1
	M163.1	WBGene00010935			110.388	42.3171	0.000212881	Unknown		0	L1
	M28.9	WBGene00010900			3.65784	1.28553	0.0230674	Unknown		1
	M60.7	WBGene00019782			21.4355	1.257	1.81349e-11	Stucture		1
	M7.7	WBGene00010883			3.12215	0.758454	0.0491803	Signaling: kinase		1
	M70.1	WBGene00019783			5.28214	1.32872	0.00505292	Unknown		1
	M70.3	WBGene00019785			10.9272	1.79248	8.322e-09	Unknown		2
	R02F11.2	WBGene00019840			15.5084	2.94315	0.000960637	Unknown		1
	R03D7.6	WBGene00001753	gst-5		1304.64	453.481	5.12293e-05	Stress	Glutathione S-Transferase	3	L1	2,3
	R03D7.8	WBGene00010992			1.4983	0.271725	0.0206327	Signaling: phosphatase		0
	R03G5.1	WBGene00001169	eft-4		2695.19	1733.85	0.0107764	Nuclear	Elongation FacTor	2
	R05D8.7	WBGene00019885			44.8206	6.68403	7.20915e-07	Mitochondrial		2	L1
	R05H10.1	WBGene00011042			13.9487	4.02515	0.0284918	Unknown		2
	R05H10.6	WBGene00000399	cdh-7		2.87081	0.442233	0.000140275	Calcium	CaDHerin family	0
	R06B10.1	WBGene00019912			2.17291	0.346058	0.000887079	Signaling: phosphatase		1
	R06C1.6	WBGene00011060			19.345	7.8207	0.0276837	Unknown		2
	R07B1.11	WBGene00011082			12.9878	3.11364	0.0498133	Unknown		1
	R07B1.2	WBGene00002270	lec-7		20.5326	3.81385	6.54016e-05	Detoxification	gaLECtin	1
	R07B7.4	WBGene00011088			3.36173	1.22888	0.0315996	Metabolism	Kynurenine 3-monooxygenase	2
	R07C3.4	WBGene00019920	acs-15		1.62048	0.25571	0.00665173	Metabolism		1
	R07E5.15	WBGene00011120			13.2011	2.82558	0.00463274	Unknown		2
	R07E5.6	WBGene00011114			4.0405	1.06733	0.0435583	Unknown		1
	R08C7.5	WBGene00019949			3.20181	0.452717	0.00178304	Unknown		1
	R08F11.3	WBGene00019967	cyp-33C8		13.8563	5.02637	0.030063	Detoxification	CYtochrome P450 family	1	L1
	R08F11.7	WBGene00019970			11.3331	0.864578	6.85004e-10	Other		3
	R09E10.1	WBGene00011171			4.37767	1.34398	0.0152799	Unknown		1
	R09E10.2	WBGene00011172			5.71689	1.03947	0.0165478	Unknown		5
	R09E10.3	WBGene00011173	acs-18		5.8702	1.4122	0.00586371	Metabolism		2
	R09E10.6	WBGene00011176			76.5778	22.5256	4.42163e-05	Unknown		0
	R107.7	WBGene00001749	gst-1		3042.02	1672.75	0.043901	Stress	Glutathione S-Transferase	1	L1	1,2
	R10E4.2	WBGene00011199	sup-26		208.401	132.046	0.00279249	Unknown	Temporarily Assigned Gene name	0	L3
	R10E9.2	WBGene00011214			30.6389	11.3023	0.0280623	Unknown		1
	R11E3.5	WBGene00003694	nhr-104		27.1819	11.8022	0.0164038	Nuclear	Nuclear Hormone Receptor family	3	L1
	R11G11.6	WBGene00020014			3.27796	0.768209	0.0462752	Unknown		2
	R11G11.7	WBGene00004144	pqn-60		139.088	21.496	1.24537e-07	Unknown	Prion-like-(Q/N-rich)-domain-bearing protein	1
	R12G8.1	WBGene00011254			8.62763	1.77091	0.03304	Unknown		1
	R13A5.11	WBGene00020053			3.79331	0.916774	0.0298488	Signaling: phosphatase	Serine/threonine protein phosphatase	2
	R13H9.6	WBGene00020072			6.41449	1.58793	0.0221972	Signaling: kinase		2
	R155.2	WBGene00020116			3.36623	0.731628	0.00321845	Unknown		1
	R155.3	WBGene00020117			1.79136	0.421486	0.0180393	Signaling: phosphatase		1
	T01B11.7	WBGene00003837	oat-1		11.3157	3.56705	0.00381143	Transport	Organic Anion Transporter	3
	T01E8.1	WBGene00011331			21.9452	9.82318	0.0168076	Unknown		4
	T02B11.4	WBGene00020156			40.0873	4.60295	1.80564e-09	Unknown		0
	T02C12.4	WBGene00011369			35.8443	9.79602	0.00594109	Unknown		1
	T02E1.7	WBGene00011379			5.27934	0.803301	0.00394345	Unknown		1
	T03D8.6	WBGene00011393			33.3943	13.0853	0.000654533	Unknown		3
	T03D8.7	WBGene00011394			27.5733	4.4952	0.00712937	Unknown		2
	T03F1.11	WBGene00020192			241.057	110.823	0.0440518	Calcium		0
	T03F6.6	WBGene00011401			12.9272	3.91837	0.0234023	Unknown		2
	T04C10.4	WBGene00000221	atf-5		321.481	138.292	0.000654693	Nuclear	ATF (cAMP-dependent transciption factor) family	0	L1	2
	T04C12.7	WBGene00011429			15.7286	3.31011	0.00431926	Unknown		0
	T04G9.2	WBGene00003534	nas-15		5.54954	1.90251	0.0136234	Other	Nematode AStacin protease	1
	T04H1.3	WBGene00011450	ttr-22		18.0718	3.96103	0.0219457	Signaling: secreted	TransThyretin-Related family domain	0
	T05A7.6	WBGene00020223			7.43856	2.01402	0.00582787	Signaling: kinase		1
	T05C12.1	WBGene00011466			8.14042	2.05458	0.0225234	Signaling: kinase		0
	T05C12.3	WBGene00011467	decr-1.3		4.12467	0.865537	0.025763	Mitochondrial	Uncharacterized oxidoreductase	3
	T05F1.8	WBGene00011493			4.65841	1.12344	0.0273024	Mitochondrial		3
	T05G5.12	WBGene00000932	dao-6		50.9067	2.6807	7.87959e-08	Other	non-globular protein	2
	T05H4.2	WBGene00020265	fbxa-196		1.85734	0.407326	0.0434961	Degradation	F-box A protein	4
	T06C10.3	WBGene00020289			4.39418	0.421002	2.39243e-05	Signaling: kinase		1
	T06D8.1	WBGene00011522			36.8866	10.5712	1.06205e-09	Unknown		1
	T06G6.6	WBGene00011548			4.40715	1.23433	0.0218724	Unknown		0
	T07E3.6	WBGene00020317	pdf-1		94.1086	49.9827	0.015235	Neuropeptide	PDF (arthropod Pigment Dispersing Factor) homolog	2
	T07H6.3	WBGene00000739	col-166		137.195	88.3096	0.0456339	Extracellular matrix	COLlagen	1
	T08B1.2	WBGene00006589	tnt-4		104.651	48.5857	0.000571808	Structural	TropoNin T	1
	T08B2.12	WBGene00020350			63.4862	22.3469	0.014941	Unknown		0
	T08B6.4	WBGene00020353			12.0082	3.7898	0.00813228	Unknown		0
	T08B6.9	WBGene00020356			3.53752	0.943228	0.0426476	Unknown		2
	T09B9.2	WBGene00011643			6.0185	1.24652	0.00277861	Transport		3
	T09F5.12	WBGene00014836			23.6705	8.85359	0.0103762	Unknown		2
	T09F5.9	WBGene00011668	clec-47		81.461	409.962	3.04696e-12	Detoxification	C-type LECtin	5
	T09H2.1	WBGene00020386	cyp-34A4		26.1499	8.1794	0.00100335	Detoxification	CYtochrome P450 family	1
	T10B10.1	WBGene00000618	col-41		33.7924	3.13115	1.98603e-10	Extracellular matrix	COLlagen	1
	T10B9.2	WBGene00011672	cyp-13A5		13.7328	3.56461	0.00233058	Detoxification	CYtochrome P450 family	2
	T10E9.4	WBGene00020414			21.0045	5.59342	2.34436e-05	Unknown		1
	T10H4.10	WBGene00011698	cyp-34A1		2.89799	0.658204	0.0292336	Detoxification	CYtochrome P450 family	1
	T13F2.9	WBGene00011748			38.6931	10.2898	0.00143533	Unknown		1
	T14G8.3	WBGene00011771			67.1106	43.9447	0.0446049	Unknown		2
	T16A9.3	WBGene00011793			4.94152	0.735596	0.00198183	Unknown		1
	T16A9.5	WBGene00011795			23.2803	7.10262	0.00146743	Unknown		1
	T16D1.2	WBGene00004023	pho-4		29.3145	11.3351	0.00638959	Signaling: phosphatase	intestinal acid PHOsphatase	5
	T16H12.6	WBGene00002186	kel-10		5.6969	1.58977	0.0205793	Degradation	KELch-repeat containing protein	0
	T18D3.8	WBGene00011825			56.5219	18.8463	0.048377	Unknown		2
	T19D12.9	WBGene00020583			3.1226	0.335781	0.000478247	Transport		0		1
	T19H12.10	WBGene00020593	ugt-11		21.2855	3.92294	6.24107e-06	Stress	UDP-GlucuronosylTransferase	3	L1
	T20D4.10	WBGene00020616			12.8478	2.35248	0.00387817	Unknown		4
	T20D4.11	WBGene00020617			33.1255	9.67491	0.0166577	Unknown		0
	T21C9.8	WBGene00011894	ttr-23		55.0606	12.0787	0.000236708	Signaling: secreted	TransThyretin-Related family domain	3
	T21D12.2	WBGene00001071	dpy-9		11.3192	2.5521	0.000343141	Extracellular matrix	DumPY : shorter than wild-type	1
	T21G5.1	WBGene00020659			2.55692	0.389576	0.00325946	Signaling: kinase		0
	T21G5.4	WBGene00020661			15.5587	4.95727	0.0286158	Signaling		0
	T22B11.4	WBGene00020678			108.803	27.5613	2.65139e-12	Unknown		2
	T22B3.2	WBGene00011910			8.80623	2.00741	4.47426e-06	Unknown		0
	T22C1.8	WBGene00011918			5.01444	1.14752	0.00751502	Signaling: phosphatase		0
	T22F7.4	WBGene00020703			19.6162	5.79069	0.0169648	Unknown		0
	T22H6.5	WBGene00000016	abf-5		73.8193	27.1774	0.0300514	Detoxification	AntiBacterial Factor related	1
	T22H9.3	WBGene00020707	wago-10		3.8393	0.739814	0.00117246	Unknown		0
	T23B3.6	WBGene00020714			8.0192	0.993455	2.20873e-05	Unknown		0
	T23F11.2	WBGene00011954			9.44315	2.30868	0.0211312	Unknown		0	L1
	T23F6.3	WBGene00011951			7.96224	1.23366	0.00154068	Nuclear		1	L1
	T23G4.4	WBGene00011960	oac-48		1.3879	0.315015	0.0459338	Metabolism	O-ACyltransferase homolog	4
	T24C12.2	WBGene00001515	gap-1		12.7753	4.57993	0.0215891	Signaling	GTPase Activating Protein family	1
	T25B9.6	WBGene00012012			5.01169	1.17288	0.0098846	Unknown		2
	T27A3.4	WBGene00020840			50.9454	14.6325	0.00248755	Unknown		2
	T27A3.5	WBGene00020841			7.42709	1.721	0.0119259	Signaling: phosphatase		2
	T27C4.1	WBGene00020854			81.918	40.5291	0.00218824	Unknown		3	L1
	T27E4.4	WBGene00020862	fip-2		202.115	58.9968	0.000214254	Detoxification	Fungus-Induced Protein	0
	T27E7.1	WBGene00012087			20.4377	6.12349	0.0212538	Unknown		0
	T27F6.8	WBGene00012107			16.1052	3.76283	0.000788746	Degradation		1
	T28A11.16	WBGene00020878			34.4795	5.08681	5.70378e-05	Unknown		1
	T28A11.17	WBGene00020879			3.49096	0.663001	0.00728868	Degradation		0
	T28A11.19	WBGene00020881			35.5257	11.0517	0.0118255	Unknown		2
	T28A11.20	WBGene00020882			1.77617	0.364637	0.0418557	Degradation		1
	T28B4.4	WBGene00020887			30.1059	9.8594	0.0253072	Unknown		2
	T28C12.2	WBGene00020889			7.66361	1.08534	0.00014641	Transport		3		2
	T28C12.3	WBGene00020890	fbxa-202		3.16456	0.468514	0.00433744	Degradation	F-box A protein	3
	T28F3.5	WBGene00012131			2.08794	0.845006	0.0479528	Unknown		1
	T28H10.3	WBGene00012144			238.334	132.691	0.0410109	Unknown		4
	T28H11.1	WBGene00006053	ssq-4		44.1733	14.7632	0.00106245	Development	Sperm-Specific family, class Q	2
	T28H11.5	WBGene00006051	ssq-2		25.2472	9.68703	0.0178472	Development	Sperm-Specific family, class Q	2
	T28H11.7	WBGene00020905			16.2896	4.73443	0.0384406	Unknown		1
	W01B6.2	WBGene00012169			7.48016	1.49083	0.00520736	Signaling: kinase		3
	W01D2.2	WBGene00003651	nhr-61		52.5671	17.7632	0.000233078	Nuclear	Nuclear Hormone Receptor family	2
	W02B12.12	WBGene00012207			16.2671	4.50663	0.000668195	Signaling: kinase		2
	W02B12.7	WBGene00002227	klp-17		1.59134	0.28292	0.0148994	Structural	Kinesin-Like Protein	1
	W02D3.1	WBGene00020931	cytb-5.2		1593.03	363.428	3.65701e-11	Unknown		1	L1
	W02D7.8	WBGene00020943			19.5835	5.16951	0.0454202	Unknown		5
	W02D9.10	WBGene00012216			57.9775	12.9202	5.1391e-05	Unknown		2	L1, L3
	W02F12.2	WBGene00020947			21.6824	6.86418	0.0138791	Metabolism	Alkaline ceramidase	3
	W03A5.1	WBGene00020966			2.11716	0.442283	0.011957	Signaling: kinase		1
	W03D8.10	WBGene00020991			7.8056	1.44308	0.00776853	Unknown		0
	W03D8.9	WBGene00020990			25.8191	7.86393	0.00508606	Unknown		0
	W03F11.4	WBGene00021007			5.66144	1.20813	0.000227165	Signaling: phosphatase		0
	W05H9.1	WBGene00021048			204.941	95.5069	1.68802e-05	Unknown		3	L3
	W06D4.2	WBGene00012296			8.97129	2.41614	0.0293422	Unknown		0
	W06H8.2	WBGene00021066			225.805	27.8611	0	Mitochondrial		3	L1
	W08A12.4	WBGene00021081			3.64157	0.588738	0.00948359	Unknown		2
	W09C3.2	WBGene00021110			2.4402	0.565747	0.0440608	Unknown		0
	W09G12.7	WBGene00021121			11.4747	2.65618	0.00317497	Unknown		1
	W10C8.4	WBGene00021127			15.4933	4.74523	0.0372022	Stress		1
	Y102A5C.38	WBGene00050883			5.98684	0.550161	1.96882e-08	Unknown		3
	Y106G6D.3	WBGene00013700			5.9303	1.70671	0.0286692	Unknown		2
	Y106G6G.4	WBGene00013713			17.4211	5.46251	0.0226377	Unknown		1
	Y110A2AL.3	WBGene00022440			19.1436	2.66936	0.00233638	Unknown		1
	Y110A2AL.9	WBGene00022445			21.9815	2.23405	6.19091e-05	Unknown		1
	Y113G7C.1	WBGene00013771			7.73282	1.39337	4.75615e-06	Signaling: phosphatase		1
	Y116A8C.23	WBGene00013800			3.93244	0.880662	0.0428465	Unknown		3
	Y116A8C.24	WBGene00013801			2.25427	0.360296	0.00708378	Signaling: kinase		3
	Y116A8C.38	WBGene00013811			2.42154	0.44582	0.0119287	Signaling: kinase		0
	Y116A8C.4	WBGene00013785			2.08647	0.35189	0.000412608	Degradation		2
	Y116F11B.7	WBGene00013823			1.36932	0.257469	0.0391771	Unknown		1
	Y11D7A.14	WBGene00012437	hum-9		4.60558	1.77911	0.041051	Structural		2
	Y15E3A.4	WBGene00012443			53.8671	25.7473	0.0112404	Transport		2
	Y18H1A.13	WBGene00000623	col-46		2.1099	0.428125	0.0466669	Extracellular matrix	COLlagen	0
	Y18H1A.15	WBGene00044434			1.77306	0.311584	0.0117234	Unknown		1
	Y19D10A.4	WBGene00021219			20.7022	6.47446	0.00481299	Transport		4
	Y19D10A.5	WBGene00021220			2.77945	0.572707	0.0215651	Transport		1
	Y19D10A.8	WBGene00021223			5.53623	1.02902	0.00530147	Transport		3
	Y1A5A.1	WBGene00012379			12.3595	2.19479	0.00352946	Unknown		0
	Y1H11.2	WBGene00001783	gst-35		136.592	45.8518	7.95723e-05	Stress	Glutathione S-Transferase	4	L1	1,2
	Y22D7AL.15	WBGene00021253			248.957	128.344	0.0325491	Nuclear		0
	Y22D7AR.12	WBGene00021265			1.38239	0.269454	0.00952088	Signaling: phosphatase		2
	Y25C1A.1	WBGene00021288	clec-123		6.84242	1.67691	0.00730065	Detoxification	C-type LECtin	0
	Y37D8A.5	WBGene00012547			6.43563	1.29645	0.00733896	Unknown		0
	Y37F4.1	WBGene00021382			4.19099	0.964663	0.0493325	Unknown		7
	Y37H2C.1	WBGene00012573			4.0142	0.802545	0.00406534	Unknown		1
	Y38C1AA.7	WBGene00021398			86.0454	28.8632	0.00350736	Unknown		0
	Y38E10A.17	WBGene00012595			16.2612	4.56438	0.00127961	Unknown		1
	Y38E10A.7	WBGene00012585	lips-15		139.844	36.5771	1.89877e-07	Metabolism	LIPaSe related	0
	Y38H6C.17	WBGene00012629			16.4216	4.72537	0.00504603	Transport		7	L1
	Y38H6C.20	WBGene00012632			3.14796	0.874159	0.0403443	Signaling: kinase		1
	Y38H8A.3	WBGene00012637			20.0243	4.85829	0.00240252	Signaling: kinase		0
	Y39A1A.9	WBGene00012648			8.11011	2.03806	0.00487051	Unknown		0	L1
	Y39B6A.18	WBGene00012679			0.979092	0.236936	0.0391676	Signaling: phosphatase		1
	Y39B6A.30	WBGene00012689			2.44268	0.602225	0.00982308	Signaling: phosphatase		2
	Y40B10B.1	WBGene00021494			5.40137	0.824733	0.002924	Extracellular matrix		4
	Y41E3.2	WBGene00001066	dpy-4		63.1783	20.8478	0.000477892	Extracellular matrix	DumPY : shorter than wild-type	2
	Y41G9A.10	WBGene00044901			28.9412	5.30429	0.000310808	Unknown		3
	Y41G9A.5	WBGene00021529			9.56205	2.90569	0.0073494	Unknown		3
	Y43F8A.2	WBGene00012809			10.9819	3.19377	0.0103744	Unknown		1
	Y43F8C.5	WBGene00012827			10.455	2.17583	0.00790518	Unknown		3
	Y46C8AL.2	WBGene00021580	clec-174		7.70037	1.97295	0.0139095	Detoxification	C-type LECtin	2
	Y46C8AL.4	WBGene00021582	clec-71		74.7476	25.9925	7.06695e-05	Detoxification	C-type LECtin	3
	Y46C8AL.5	WBGene00021583	clec-72		36.0736	16.4629	0.0215678	Detoxification	C-type LECtin	3
	Y46G5A.22	WBGene00012912			4.46517	1.38239	0.0336525	Unknown		0
	Y47D3A.10	WBGene00006553	tbx-34		6.94989	1.0678	0.00179156	Nuclear	T BoX family	2
	Y47D3A.13	WBGene00012926			23.7922	6.37699	0.0200346	Unknown		1
	Y48E1B.10	WBGene00001768	gst-20		452.031	113.274	5.86372e-10	Stress	Glutathione S-Transferase	2	L1
	Y48G1C.5	WBGene00021678			1.85655	0.450431	0.0206242	Signaling: phosphatase		0
	Y48G8AL.13	WBGene00021691			144.953	77.8485	0.00152668	Unknown		0
	Y49F6B.8	WBGene00021720			4.80817	0.976345	0.0106821	Unknown		3
	Y51A2D.11	WBGene00013079	ttr-26		109.056	49.7367	0.00962826	Signaling: secreted	TransThyretin-Related family domain	1
	Y51B9A.6	WBGene00013088			1.36438	0.407869	0.0302077	Transport		2
	Y53C10A.10	WBGene00013138			1.19613	0.312908	0.0365421	Unknown		0	L3, L4
	Y53F4B.33	WBGene00001787	gst-39		326.695	145.061	0.00145307	Stress	Glutathione S-Transferase	3	L1	2,4
	Y53F4B.35	WBGene00001779	gst-31		40.8788	4.5999	8.82489e-07	Stress	Glutathione S-Transferase	2	L1
	Y53F4B.45	WBGene00044728			399.204	87.4048	5.79992e-12	Unknown		1
	Y54E2A.9	WBGene00013194			5.97517	1.02894	0.0138928	Extracellular matrix		0
	Y54G2A.24	WBGene00021889			2.62236	0.525927	0.0186205	Signaling: phosphatase	Serine/threonine protein phosphatase	1
	Y54G2A.32	WBGene00021894			25.8413	8.93976	0.0150766	Unknown		0
	Y55B1BL.1	WBGene00021909			44.4555	21.8313	0.0479311	Unknown		3
	Y57G11A.2	WBGene00013290			21.6286	6.57686	0.000542997	Extracellular matrix		1
	Y57G7A.6	WBGene00021969			5.80321	1.59484	0.00821895	Unknown		1
	Y59E9AL.2	WBGene00043743			41.8798	11.9502	0.000235383	Unknown		2
	Y59E9AL.3	WBGene00021993			41.2292	11.8633	0.000308355	Unknown		2
	Y59E9AL.6	WBGene00021996			27.6932	9.40924	0.0304512	Unknown		1
	Y59E9AR.1	WBGene00021997			137.74	49.1324	0.0129916	Development	Major Sperm Protein	1
	Y59H11AR.2	WBGene00022010	catp-7		64.7269	41.8253	0.00683962	Signaling		4
	Y66D12A.11	WBGene00013437			3.20668	0.672632	0.0303529	Unknown		3
	Y67A10A.3	WBGene00013452			1.53476	0.263446	0.0037686	Stucture		1
	Y67A6A.1	WBGene00013449			11.6261	2.32389	0.0191748	Unknown		2
	Y69A2AR.19	WBGene00022090			6.06917	1.8302	0.00520217	Signaling: phosphatase		2
	Y69E1A.1	WBGene00013473			24.5667	6.32373	8.07817e-05	Unknown		0
	Y69H2.10	WBGene00013485			1.94979	0.378222	0.00388313	Signaling		1
	Y69H2.3	WBGene00013481			123.146	62.4989	1.38927e-07	Signaling		0
	Y71D11A.1	WBGene00022103	cdh-12		3.02046	1.1802	0.0253239	Calcium	CaDHerin family	1
	Y71F9AL.2	WBGene00022108			14.6942	4.61447	0.0104788	Signaling: kinase		2
	Y71G12B.4	WBGene00022144	pghm-1		95.2721	43.6673	0.00587328	Stress	Probable peptidylglycine alpha-hydroxylating monooxygenase Y71G12B.4	0	L1
	Y73B6BL.31	WBGene00022252			39.6003	19.9697	0.0325499	Unknown		2
	Y73B6BL.43	WBGene00043067	dlc-5		6.48127	1.39936	0.0303714	Other	Dynein Light Chain	1
	Y73F8A.20	WBGene00013526			2.85866	0.605237	0.0174843	Unknown		4
	Y75B12A.2	WBGene00013566			145.687	32.225	8.94619e-08	Unknown		3
	Y77E11A.2	WBGene00022307			86.2562	35.7232	0.00114514	Unknown		2	L1, L3
	Y79H2A.1	WBGene00000273	brp-1		360.398	189.943	1.81434e-05	Other	Bypass of Response to Pheromone in yeast	4
	Y80D3A.7	WBGene00004236	ptr-22		10.3566	2.18765	9.80987e-05	Signaling	PaTched Related family	3
	Y94H6A.10	WBGene00022382			586.47	301.207	0.0144162	Unknown		1	L3
	Y9C2UA.1	WBGene00012421			15.9455	7.9337	0.0422691	Unknown		3
	ZC116.2	WBGene00013854	cyc-2.2		44.3807	11.0141	0.00926699	Mitochondrial	CYtochrome C	0
	ZC15.8	WBGene00004173	pqn-94		429.587	163.877	0.000284349	Other	Prion-like-(Q/N-rich)-domain-bearing protein	0
	ZC190.4	WBGene00022538			29.8854	13.8175	0.00729349	Unknown		0
	ZC250.4	WBGene00045305			64.1632	30.1807	0.0436514	Unknown		2	L3
	ZC373.7	WBGene00000749	col-176		7.21769	1.9371	0.0342978	Extracellular matrix	COLlagen	0
	ZC410.1	WBGene00003610	nhr-11		15.4482	4.00144	0.000187902	Nuclear	Nuclear Hormone Receptor family	0
	ZC443.3	WBGene00013898			90.0577	31.1961	1.83814e-06	Unknown		2	L1, L3
	ZC443.4	WBGene00013899			27.8431	7.28426	3.77242e-05	Unknown		5
	ZC443.5	WBGene00013900	ugt-18		49.9362	9.04236	4.2525e-09	Stress	UDP-GlucuronosylTransferase	4
	ZC455.1	WBGene00013902			9.29013	2.94991	0.00193492	Unknown		1
	ZC581.7	WBGene00022634			3.70231	0.764472	0.0185787	Signaling: kinase		3
	ZK1010.5	WBGene00014179			6.68654	1.61634	0.00363834	Unknown		2
	ZK105.3	WBGene00022654			1.04549	0.177665	0.0158343	Unknown		1
	ZK1053.2	WBGene00014197			5.72166	1.20754	0.00459619	Unknown		1
	ZK1058.6	WBGene00014206	nit-1		105.015	14.7231	1.44818e-11	Other	NITrilase	5	L1	1,2,3
	ZK1127.2	WBGene00022849	acs-6		5.22122	1.45981	0.0278831	Metabolism		3	L1
	ZK1248.5	WBGene00022876			6.58004	1.80544	0.0454207	Unknown		3
	ZK1290.3	WBGene00004398	rol-8		36.3254	8.50658	4.55291e-05	Extracellular matrix	ROLler: helically twisted, animals roll when moving	1
	ZK1290.6	WBGene00022888	rnh-1.1		2.77174	0.641517	0.0325731	Nuclear	RNase H	1
	ZK131.11	WBGene00013934			35.6757	18.1108	0.0198981	Unknown		1
	ZK20.1	WBGene00013923	ghi-1		13.8977	4.76869	0.0253657	Unknown		1	L1
	ZK262.3	WBGene00013950			10.9418	2.56408	0.00780752	Metabolism	Lipase ZK262.3	1
	ZK265.3	WBGene00013956			17.5817	4.14982	0.00215914	Unknown		5
	ZK354.2	WBGene00022705			9.52514	2.31942	0.000377418	Signaling: kinase		3
	ZK354.6	WBGene00022707			4.33094	1.0004	0.0302692	Signaling: kinase		3
	ZK418.2	WBGene00022732			2.44967	0.748824	0.0321382	Unknown		0		3
	ZK470.2	WBGene00022745			206.269	134.152	0.0395923	Unknown		2	L1, L3, L4
	ZK484.5	WBGene00022751			193.606	59.2299	0.000896817	Unknown		2
	ZK484.8	WBGene00022754	nspd-1		141.003	46.7307	0.0163828	Neuropeptide	Nematode Specific Peptide family/group D	2
	ZK488.10	WBGene00004176	pqn-97		9.41925	1.45253	0.00698757	Unknown	Prion-like-(Q/N-rich)-domain-bearing protein	2
	ZK488.7	WBGene00004177	pqn-98		8.81707	1.56389	0.014051	Unknown	Prion-like-(Q/N-rich)-domain-bearing protein	3
	ZK596.1	WBGene00014006			380.061	99.1254	1.71927e-09	Unknown		1
	ZK622.3	WBGene00022781	pmt-1		646.017	381.383	5.09026e-05	Metabolism	Phosphoethanolamine MethyTransferase	4
	ZK669.1	WBGene00014051	tag-341		21.4391	11.9082	0.0399892	Unknown	Temporarily Assigned Gene name	1
	ZK688.10	WBGene00044447			5.4973	1.27253	0.0325467	Unknown		3
	ZK742.4	WBGene00022814			128.603	19.9247	0	Mitochondrial		3	L1	2,3
	ZK757.3	WBGene00006449	tag-76		11.0144	2.61642	2.10459e-06	Other	Argonaute protein	1
	ZK892.3	WBGene00014127			1.94556	0.44555	0.0416504	Transport		2
	ZK938.1	WBGene00014158			23.7206	7.83771	0.0117549	Signaling: phosphatase	Serine/threonine protein phosphatase	0
	ZK945.7	WBGene00014169			12.4209	3.69706	0.0441618	Unknown		1
	ZK970.1	WBGene00014171			11.6263	5.60856	0.0324994	Degradation		1
	ZK971.1	WBGene00014175			14.2384	2.17879	0.00266281	Unknown		1
	AC3.10	WBGene00044023	spe-10		2.61295	0.615791	0.0508367	Unknown		0
	AC8.2	WBGene00007074			2.384	0.822252	0.315361	Unknown		1
	AH10.2	WBGene00007083			5.4084	10.4759	0.551553	Unknown		2
	AH6.2	WBGene00007080	sfxn-1.1		1.98477	0.730883	0.325407	Mitochondrial	SideroFleXiN (mitochondrial iron transporter)	0
	B0024.4	WBGene00007097			38.2495	35.405	1.28791	Unknown		0
	B0025.5	WBGene00194700			29.1035	14.0953	0.542074	Unknown		2
	B0034.3	WBGene00000403	casy-1		141.498	91.438	0.138891	Calcium	CAlSYntenin/Alcadein homolog	3
	B0041.6	WBGene00015010	ptps-1		238.075	349.021	0.345159	Metabolism	Pyruvoyl TetrahydrobioPterin Synthase	2	L1	1,2
	B0205.13	WBGene00044644			10.7897	3.31306	0.144384	Unknown		4	L1
	B0207.7	WBGene00015030			2.55593	0.684507	0.0933546	Signaling: kinase		2
	B0213.15	WBGene00015044	cyp-34A9		19.8435	15.4513	0.947444	Detoxification	CYtochrome P450 family	2
	B0213.17	WBGene00015046	nlp-34		63.5808	25.8818	0.291315	Neuropeptide	Neuropeptide-Like Protein	1
	B0213.6	WBGene00003769	nlp-31		77.1032	49.8849	0.619683	Neuropeptide	Neuropeptide-Like Protein	1
	B0218.5	WBGene00015049			1.73238	0.521945	0.192167	Signaling: kinase		1
	B0218.6	WBGene00015050	clec-51		25.435	22.4064	1.24858	Detoxification	C-type LECtin	0		1
	B0222.4	WBGene00006418	tag-38		13.2015	6.51728	0.161832	Metabolism	Temporarily Assigned Gene name	2
	B0222.6	WBGene00000717	col-144		143.131	103.336	0.504177	Extracellular matrix	COLlagen	3
	B0222.7	WBGene00000718	col-145		24.1397	19.4567	1.14928	Extracellular matrix	COLlagen	1
	B0222.8	WBGene00000599	col-10		179.953	125.998	0.392708	Extracellular matrix	COLlagen	0
	B0222.9	WBGene00015057	gad-3		15.5952	9.19585	0.152179	Signaling: kinase		2		4
	B0238.1	WBGene00016863			11.9075	8.84254	0.959174	Metabolism	Esterase CM06B1	0		3
	B0240.3	WBGene00000907	daf-11		1.58918	2.34043	0.951988	Signaling: kinase	abnormal DAuer Formation	3
	B0244.9	WBGene00015084			5.96282	1.46925	0.0680163	Unknown		2
	B0252.5	WBGene00015089			4.96259	1.75855	0.186783	Unknown		1
	B0280.11	WBGene00015106			2.42166	0.627499	0.0715395	Signaling: phosphatase	Putative tyrosine-protein phosphatase	2
	B0280.17	WBGene00044674			18.1216	6.44893	0.055117	Unknown		0
	B0284.1	WBGene00007131			4.73211	2.31765	0.42398	Unknown		0	L3
	B0284.2	WBGene00007132			1.60495	1.11629	1.13613	Unknown		1
	B0302.5	WBGene00015122			105.972	100.718	1.30749	Unknown		5	L3	3
	B0331.2	WBGene00007141			1.11553	0.246451	0.0685451	Unknown		1
	B0379.2	WBGene00007156			6.95753	1.85993	0.0686986	Unknown		2
	B0391.11	WBGene00007166	fbxa-152		1.57074	0.867602	0.860225	Degradation	F-box A protein	3
	B0399.1	WBGene00007176	kcnl-1		5.62574	3.6349	0.316459	Transport		3
	B0403.5	WBGene00015169			8.42047	6.43029	1.07993	Unknown		2
	B0432.14	WBGene00044640			35.7147	14.9795	0.256944	Unknown		0
	B0462.5	WBGene00194695			10.5798	7.51937	1.0795	Unknown		4
	B0491.8	WBGene00000529	clh-2		3.14089	1.33862	0.055907	Stress	CLC-type chloride cHannel	2
	B0495.10	WBGene00007044	cpna-5		11.5992	7.25132	0.351633	Signaling	CoPine domain protein	1
	B0507.3	WBGene00015220			12.836	8.98503	0.765275	Unknown		3
	B0545.1	WBGene00006599	tpa-1		24.6905	16.9598	0.22982	Signaling: kinase	TPA (tetradecanoyl phorbol acetate) resistant	3
	B0554.5	WBGene00015258			1.92558	0.582763	0.136232	Unknown		1
	B0563.5	WBGene00015262			13.9145	6.89923	0.561152	Unknown		3
	B0564.6	WBGene00007206			7.85456	3.82303	0.27069	Unknown		2
	C01A2.7	WBGene00007219	nlp-38		25.8929	12.9744	0.18259	Neuropeptide	Neuropeptide-Like Protein	1
	C01B7.4	WBGene00006467	tag-117		18.4566	12.7667	0.555152	Signaling	Temporarily Assigned Gene name	0
	C01C4.1	WBGene00003739	nlp-1		22.3497	10.5269	0.261681	Neuropeptide	Neuropeptide-Like Protein	1
	C01F6.2	WBGene00007222			5.10469	1.63396	0.071631	Unknown		2
	C01G12.7	WBGene00007247			1.51027	0.622814	0.368648	Unknown		0
	C01G6.2	WBGene00007224			3.25645	1.03947	0.222391	Unknown		2
	C02B8.5	WBGene00015323	frpr-1		2.28099	1.90207	1.268	Signaling: receptor	Probable G-protein coupled receptor	1
	C02E7.7	WBGene00015340			188.516	130.745	0.812138	Unknown		1
	C02F12.3	WBGene00015354			79.0542	41.7012	0.23025	Unknown		1
	C02F4.2	WBGene00006527	tax-6		82.582	55.2317	0.0588551	Signaling: phosphatase	abnormal CHEmotaxis	3	L3
	C02F5.11	WBGene00006628	tsp-2		16.6042	11.7838	1.00557	Extracellular matrix	TetraSPanin family	4
	C02F5.8	WBGene00006627	tsp-1		10.9681	7.06857	0.880095	Extracellular matrix	TetraSPanin family	3
	C02H7.1	WBGene00001127	dyf-11		4.51149	2.9532	0.931682	Structural	abnormal DYe Filling	5	L1, L3
	C02H7.3	WBGene00000086	aex-3		10.32	6.94176	0.306095	Signaling	Aboc, EXpulsion defective	1	L1
	C03A7.4	WBGene00004099	pqn-5		3.73633	2.2171	0.854364	Unknown	Prion-like-(Q/N-rich)-domain-bearing protein	4
	C03B1.5	WBGene00015376			0.72852	0.133929	0.0592828	Signaling: kinase	Putative tyrosine-protein kinase	5
	C03C10.2	WBGene00007269			2.32702	0.67651	0.141843	Signaling: kinase	Putative casein kinase	0
	C03C11.1	WBGene00007274			6.06392	3.05333	0.631842	Unknown		0
	C03H5.7	WBGene00015409			2.30607	0.768304	0.211019	Unknown		0
	C04A11.5	WBGene00007288			15.7079	7.95002	0.766663	Unknown		3
	C04E12.12	WBGene00015441	arrd-21		4.19308	1.52606	0.181731	Signaling: membrane bound		0	L1
	C04E6.13	WBGene00015427			41.5951	15.0305	0.159262	Unknown		3
	C04F12.12	WBGene00077685			6.19018	1.53591	0.0933101	Unknown		1
	C04G6.1	WBGene00003402	mpk-2		20.9868	13.3889	0.300976	Signaling: kinase	MAP Kinase	2
	C05B5.6	WBGene00007323	fbxa-155		2.08421	0.537231	0.0900391	Degradation	F-box A protein	0
	C05C12.1	WBGene00007335			3.06226	0.8493	0.0833043	Signaling: kinase		2
	C05C12.4	WBGene00007336			62.8966	42.7725	0.45579	Signaling		3		3
	C05C12.5	WBGene00007337			15.2654	4.55949	0.0710569	Unknown		1
	C05D10.3	WBGene00015479	wht-1		2.52522	1.27836	0.555014	Transport	WHiTe (Drosophila) related ABC transporter	1
	C05D2.3	WBGene00015467			3.05254	1.1051	0.189519	Metabolism		1
	C05D2.4	WBGene00000239	bas-1		57.1627	58.6709	1.31592	Metabolism	Biogenic Amine Synthesis related	2		1,2
	C05E11.8	WBGene00001455	flp-12		101.338	49.7805	0.0794196	Neuropeptide	FMRF-Like Peptide	2
	C05E7.3	WBGene00007345			8.20376	2.82438	0.238371	Unknown		1
	C05G5.1	WBGene00007347			26.9675	22.1443	1.07124	Transport		2
	C06A1.3	WBGene00007354			5.8816	2.3627	0.225693	Signaling: phosphatase	Putative serine/threonine-protein phosphatase	3
	C06A8.9	WBGene00001615	glr-4		4.14714	2.16357	0.217968	Signaling: receptor	GLutamate Receptor family (AMPA)	0
	C06B3.2	WBGene00007361	oac-3		1.81932	2.21896	1.25556	Metabolism	O-ACyltransferase homolog	1
	C06B3.3	WBGene00007362	cyp-35C1		33.726	57.9363	0.0988143	Detoxification	CYtochrome P450 family	1
	C06B3.6	WBGene00007365			150.149	85.092	0.0551391	Unknown		1	L1, L3
	C06C6.5	WBGene00003640	nhr-50		17.0476	10.5632	0.373168	Nuclear	Nuclear Hormone Receptor family	3	L1
	C06G3.5	WBGene00015551			155.527	128.205	0.717121	Unknown		3
	C06G4.4	WBGene00015558			9.87437	11.0159	0.28565	Unknown		2	L3
	C06H5.7	WBGene00007395	dcar-1		33.2043	19.5822	0.152992	Unknown		0
	C07A12.3	WBGene00003628	nhr-35		22.4695	12.046	0.0745908	Nuclear	Nuclear Hormone Receptor family	1	L1
	C07A12.7	WBGene00015561			37.2799	24.8408	0.227785	Unknown		4	L1
	C07B5.4	WBGene00007409			8.24838	4.67784	0.238192	Signaling		2	L1
	C07D8.5	WBGene00015564			25.6592	13.6883	0.620829	Detoxification		3
	C07E3.3	WBGene00007414			21.6899	10.7334	0.138769	Unknown		4
	C07G1.2	WBGene00015571			2.22523	0.657954	0.0844782	Detoxification	C-type LECtin	3
	C07G3.2	WBGene00015574	irg-1		16.8844	23.0311	1.0589	Metabolism		2		3
	C08E3.10	WBGene00015602	fbxa-158		1.17374	1.31165	1.3049	Degradation	F-box A protein	1
	C08E3.5	WBGene00015597	fbxa-162		4.90746	3.35846	1.06672	Degradation	F-box A protein	0
	C08E3.6	WBGene00015598	fbxa-163		1.12037	0.889577	1.2635	Degradation	F-box A protein	1
	C08E8.1	WBGene00007437			7.1586	5.7991	1.2393	Nuclear		0
	C08E8.4	WBGene00007440			15.8859	8.32179	0.384782	Metabolism		2
	C08F1.8	WBGene00015611			0.805518	0.983448	1.26834	Unknown		0
	C08F11.3	WBGene00007452			2.95491	1.4334	0.681075	Unknown		0
	C08F11.7	WBGene00007454			2.41548	1.45035	0.965316	Unknown		2
	C08F8.6	WBGene00007448			7.91204	3.26203	0.209233	Signaling: kinase		0
	C08H9.5	WBGene00003862	old-1		1.47933	0.563991	0.333621	Signaling: kinase	Overexpression Longevity Determinant	2
	C09B9.1	WBGene00015626			2.42827	0.909355	0.309577	Unknown		3
	C09B9.3	WBGene00015628			0.739384	0.195606	0.192085	Unknown		1
	C09B9.4	WBGene00015629			6.38531	2.07015	0.0822892	Signaling: kinase		1
	C09D1.1	WBGene00006820	unc-89		37.6098	30.7714	0.476508	Signaling: kinase	UNCoordinated	0
	C09H5.7	WBGene00015661			1.64935	0.541716	0.269787	Signaling: phosphatase	Serine/threonine protein phosphatase	3
	C10A4.5	WBGene00015666	gad-2		3.05392	1.60638	0.596375	Unknown		2
	C10G6.1	WBGene00015680	egal-1		38.96	23.9681	0.0636909	Unknown		0
	C10G8.7	WBGene00000454	ceh-33		1.73484	0.958359	0.905034	Nuclear	Homeobox	3
	C10H11.7	WBGene00015696			2.15034	0.617652	0.150473	Development		4
	C11D2.2	WBGene00015700			0.905742	0.240139	0.194145	Degradation	Lon protease homolog, mitochondrial	1
	C11D2.6	WBGene00003557	unc-77		2.4053	1.82062	0.95837	Transport	Novel Channel type/putative Nematode CAlcium channel	0
	C11G6.4	WBGene00003624	nhr-28		25.2802	13.8796	0.0726815	Nuclear	Nuclear Hormone Receptor family	1
	C12C8.2	WBGene00007533	cbl-1		183.385	153.129	0.881587	Metabolism		1		1,2
	C12D12.1	WBGene00015713			142.602	143.291	1.32902	Unknown		1
	C12D12.5	WBGene00015716	sox-4		20.0039	17.6684	1.27293	Unknown		1
	C12D5.8	WBGene00003684	nhr-94		7.45055	4.27973	0.637822	Nuclear	Nuclear Hormone Receptor family	0
	C13B4.1	WBGene00007545			161.039	145.467	1.25148	Unknown		3
	C13B9.4	WBGene00015735	pdfr-1		11.9179	6.974	0.057877	Signaling: receptor	PDF Receptor homolog	1
	C13C4.5	WBGene00007549			31.6044	23.2502	0.68123	Transport		5
	C13D9.1	WBGene00005657	srr-6		3.33547	1.52695	0.439657	Signaling: receptor	Serpentine Receptor, class R	1
	C13D9.9	WBGene00015739	ugt-7		15.7802	8.21999	0.194843	Stress	UDP-GlucuronosylTransferase	1
	C14A6.1	WBGene00007565	clec-48		154.518	111.783	0.500987	Detoxification	C-type LECtin	0
	C14C10.7	WBGene00007590	ttr-43		16.8925	4.88666	0.0834683	Signaling: secreted	TransThyretin-Related family domain	1
	C14C11.3	WBGene00015767	hex-2		82.8758	57.2533	0.14057	Metabolism	HEXosaminidase	0
	C15A11.7	WBGene00007599			25.7332	14.0426	0.143012	Unknown		1
	C15B12.2	WBGene00015784			1.28128	1.58353	1.24304	Unknown		5
	C15B12.5	WBGene00001517	gar-1		3.96748	1.71776	0.0626458	Signaling: receptor	G-protein-linked Acetylcholine Receptor	0
	C15C7.4	WBGene00015790			14.42	7.21757	0.575832	Unknown		1
	C15C8.1	WBGene00007604			8.52396	3.62878	0.172944	Unknown		4
	C15F1.7	WBGene00004930	sod-1		448.676	342.031	0.263454	Stress	SOD (superoxide dismutase)	0	L1	4
	C15H7.3	WBGene00007610			5.6175	1.83178	0.0934518	Signaling: phosphatase	Putative tyrosine-protein phosphatase	4
	C15H9.1	WBGene00003778	nnt-1		3.79627	1.80313	0.26904	Mitochondrial	Nicotinamide Nucleotide Transhydrogenase	3
	C16A11.7	WBGene00015820			5.96162	1.68175	0.0851461	Unknown		2
	C16C8.18	WBGene00015855			6.04036	1.71929	0.0720008	Unknown		1
	C16D2.1	WBGene00007633			4.59295	4.49137	1.33214	Unknown		3
	C16D9.1	WBGene00015857			4.74849	2.48652	0.579598	Unknown		1
	C17B7.2	WBGene00015876			3.99688	1.2063	0.108533	Unknown		3
	C17F3.1	WBGene00015907			45.0049	16.1571	0.124433	Unknown		3
	C17G10.3	WBGene00015917			3.48023	1.17963	0.178334	Unknown		1
	C17G10.5	WBGene00003097	lys-8		716.994	520.433	0.341552	Metabolism	LYSozyme	4
	C17G10.6	WBGene00015918			0.470442	0.200974	0.511852	Other		0
	C17H12.10	WBGene00015935			4.88949	2.25088	0.49284	Unknown		0	L1
	C17H12.5	WBGene00015931			4.63374	1.68464	0.157457	Signaling: phosphatase		1
	C17H12.6	WBGene00015932			205.484	243.838	1.05896	Extracellular matrix		1		1,2
	C18A11.1	WBGene00015947			57.8664	25.9548	0.0945715	Unknown		0
	C18A3.6	WBGene00004267	rab-3		29.3546	26.8034	1.27625	Signaling	RAB family	1	L1
	C18B2.5	WBGene00015956			153.621	143.123	1.24882	Unknown		1		1
	C18B2.6	WBGene00015957			3.89135	1.30182	0.100751	Transport		2
	C18C4.10	WBGene00002215	klc-2		59.4809	44.0598	0.146276	Structural	Kinesin Light Chain	0	L3
	C18C4.2	WBGene00000477	cft-1		5.03076	4.63233	1.29514	Transport	Cystic Fibrosis Transmembrane conductance regulator homolog	3
	C18C4.3	WBGene00015965	ugt-48		61.1371	69.6396	1.18968	Stress	UDP-GlucuronosylTransferase	0		1,2
	C18D1.3	WBGene00001447	flp-4		32.5285	21.4619	0.881575	Neuropeptide	FMRF-Like Peptide	1
	C18E3.1	WBGene00015970			2.43336	0.977551	0.390139	Unknown		2
	C18E9.1	WBGene00000286	cal-2		42.2891	17.6963	0.0544045	Calcium	CALmodulin related genes	0	L1
	C18G1.6	WBGene00015984			1.64263	1.23993	1.21504	Unknown		2
	C18H7.1	WBGene00015993			4.98766	4.43747	1.29638	Unknown		1	L3
	C18H7.13	WBGene00194818			1.70007	0.853744	0.766628	Unknown		1
	C18H9.6	WBGene00016004			732.656	422.66	0.0867932	Unknown		1	L1, L3
	C23G10.1	WBGene00016010			1.28998	0.396925	0.144332	Signaling: phosphatase	Putative serine/threonine-protein phosphatase	1
	C23H4.6	WBGene00007694			6.62193	3.85083	0.239687	Unknown		3
	C24A1.1	WBGene00016028	flp-24		71.1751	43.3774	0.4114	Neuropeptide	FMRF-Like Peptide	7
	C24D10.7	WBGene00016058	nspd-3		98.7682	43.6063	0.0640926	Neuropeptide	Nematode Specific Peptide family/group D	0
	C24D10.8	WBGene00043147	nspd-6		51.1403	18.9975	0.0865974	Neuropeptide	Nematode Specific Peptide family/group D	1
	C24H11.1	WBGene00007699			2.24263	0.598719	0.101119	Signaling: phosphatase	Serine/threonine protein phosphatase	1
	C24H11.2	WBGene00007700			2.24263	0.598719	0.101177	Signaling: phosphatase	Serine/threonine protein phosphatase	1	L1
	C25A11.4	WBGene00000100	ajm-1		66.1976	49.8381	0.0851072	Extracellular matrix	Apical Junction Molecule	1
	C25B8.1	WBGene00002233	kqt-1		2.9575	2.22822	1.04209	Transport	potassium channel, KvQLT family	0
	C25F9.11	WBGene00045411			10.3304	8.34806	1.24274	Unknown		1
	C25G6.3	WBGene00016108			2.64179	1.3449	0.586408	Metabolism		1
	C25G6.4	WBGene00016109			3.45084	1.12142	0.217536	Unknown		2
	C26B2.3	WBGene00003625	nhr-31		55.8291	53.2169	1.26633	Nuclear	Nuclear Hormone Receptor family	2
	C26B9.5	WBGene00016134			226.563	191.09	1.08757	Metabolism		3		1
	C26D10.5	WBGene00001159	eff-1		5.67173	4.52575	1.09465	Metabolism	Epithelial Fusion Failure	1
	C26F1.10	WBGene00001464	flp-21		52.142	19.547	0.0790441	Neuropeptide	FMRF-Like Peptide	1
	C26F1.6	WBGene00016149	frpr-3		0.909402	0.502308	0.921811	Signaling: receptor		2
	C27B7.6	WBGene00007763			3.01446	0.951416	0.12185	Signaling: phosphatase	Putative serine/threonine-protein phosphatase	4
	C27D6.3	WBGene00016161			17.8951	6.5239	0.205532	Unknown		0
	C27D9.2	WBGene00016164			1.83331	3.28688	0.896156	Signaling: secreted		2
	C27F2.2	WBGene00003558	nca-2		2.35192	1.77545	0.980311	Transport	Novel Channel type/putative Nematode CAlcium channel	2
	C27H5.2	WBGene00016172			13.8573	7.07519	0.0670327	Unknown		1
	C28D4.4	WBGene00007792			1.99264	0.485159	0.084515	Unknown		1
	C28D4.5	WBGene00007793			5.62701	1.71163	0.0789756	Unknown		0
	C28D4.7	WBGene00007794			4.2042	1.59978	0.24633	Unknown		0
	C28F5.2	WBGene00016184	glb-9		5.76962	1.98902	0.138342	Stress	GLoBin	3
	C29E6.3	WBGene00004084	pph-2		2.29407	0.737796	0.158727	Signaling: phosphatase	Protein PHosphatase	1
	C29F3.7	WBGene00007807			226.527	296.49	0.383552	Extracellular matrix		5
	C29F4.1	WBGene00000699	col-125		100.707	84.4835	1.076	Extracellular matrix	COLlagen	1
	C29F5.3	WBGene00016212			2.83595	0.783324	0.140231	Unknown		2
	C29F5.4	WBGene00003403	mps-1		1.93846	0.579876	0.189315	Transport	MiRP K channel accessory Subunit	3
	C29F9.3	WBGene00016218			29.3292	25.2299	1.19391	Unknown		1
	C30B5.6	WBGene00016247			2.43188	1.59658	1.01028	Unknown		0
	C30B5.7	WBGene00016248			4.27252	1.43452	0.157822	Unknown		1
	C30D11.1	WBGene00006830	unc-103		10.0788	7.94833	0.736747	Transport	UNCoordinated	1
	C30F12.6	WBGene00016265	nmur-4		9.43458	7.05093	1.06671	Signaling: receptor		0
	C30F2.4	WBGene00007818			294.195	259.778	1.28602	Unknown		1
	C30G7.1	WBGene00001852	hil-1		27.1937	14.7967	0.297386	Nuclear	HIstone H1 Like	0
	C30G7.3	WBGene00044177			11.2839	3.70082	0.0599614	Unknown		5
	C30G7.4	WBGene00044178			20.1114	8.64458	0.113198	Unknown		5
	C31A11.1	WBGene00007829	oac-5		3.50231	2.69511	1.17775	Metabolism	O-ACyltransferase homolog	2
	C31B8.4	WBGene00016281			4.76994	1.46373	0.0926373	Unknown		0
	C31B8.7	WBGene00016282			10.1221	8.70744	1.25541	Unknown		2
	C31H1.5	WBGene00016288			5.7002	1.65976	0.0722066	Metabolism		3
	C31H1.6	WBGene00016289	lntl-1		39.8379	24.7427	0.23298	Development	LIN-24 (Twenty-four) Like	2	L1
	C31H5.1	WBGene00007854			0.449611	0.3103	1.20329	Unknown		1
	C31H5.3	WBGene00000058	acr-19		2.82867	1.43378	0.385608	Transport	AcetylCholine Receptor	2
	C32E12.2	WBGene00016328	pde-5		1.01146	0.528157	0.744285	Signaling: phosphohyrolase	PhosphoDiEsterase	3
	C32E8.4	WBGene00016322			31.652	16.4558	0.650723	Unknown		2
	C32H11.1	WBGene00007864			104.054	68.6805	0.238334	Extracellular matrix		1
	C32H11.2	WBGene00007865	srz-15		4.38512	4.25129	1.32723	Signaling: receptor	Serpentine Receptor, class Z	1
	C32H11.3	WBGene00007866			100.021	78.4407	0.841632	Extracellular matrix		2		1,2
	C32H11.5	WBGene00007868			4.2438	2.04199	0.601921	Unknown		3
	C33A12.4	WBGene00007883			48.9621	33.729	0.900466	Unknown		2
	C33C12.3	WBGene00016340			37.785	21.3271	0.0508233	Metabolism		0
	C33D9.1	WBGene00001366	exc-5		17.1597	9.25751	0.08191	Signaling	EXCretory canal abnormal	2	L1
	C33F10.11	WBGene00016357			18.8367	8.60488	0.105219	Unknown		0
	C33F10.7	WBGene00016355	lact-5		8.00553	4.32611	0.261737	Metabolism	beta-LACTamase domain containing	2
	C34B2.1	WBGene00016386	tag-272		9.37187	7.07369	1.24078	Unknown	Temporarily Assigned Gene name	1
	C34B2.3	WBGene00016388			2.63259	0.785446	0.136169	Signaling: kinase		2
	C34B4.3	WBGene00007908			4.55738	2.58618	0.725449	Unknown		0
	C34D1.3	WBGene00003850	odr-3		6.68529	4.34973	0.94335	Signaling: receptor	ODoRant response abnormal	1
	C34D1.4	WBGene00007931			13.1171	6.55662	0.341217	Unknown		2	L1, L3
	C34D1.5	WBGene00007932	zip-5		26.8708	13.798	0.17661	Nuclear	bZIP transcription factor family	2
	C34E7.1	WBGene00004108	pqn-18		29.2736	18.062	0.12482	Other	Prion-like-(Q/N-rich)-domain-bearing protein	3	L1
	C34F11.2	WBGene00016414			11.6366	3.4724	0.101304	Unknown		3
	C34F11.8	WBGene00016417			14.4933	7.7171	0.452898	Unknown		2
	C34H4.4	WBGene00000681	col-107		79.4157	78.0262	1.32267	Extracellular matrix	COLlagen	2
	C35B1.5	WBGene00016435			2200.8	1579.78	0.190464	Stress		1	L1	1,2,4
	C37H5.1	WBGene00003591	nex-4		4.79343	2.37625	0.48319	Signaling	anNEXin family	1
	C37H5.2	WBGene00016506			6.28919	4.25585	0.984895	Unknown		2
	C38C10.3	WBGene00008001			3.308	0.771785	0.0558981	Unknown		1
	C38C3.3	WBGene00016512			7.28265	2.59342	0.17561	Unknown		1
	C38C3.9	WBGene00016517	nhr-260		2.96902	1.23905	0.357684	Nuclear	Nuclear Hormone Receptor family	4
	C38D9.5	WBGene00008013			0.634043	0.341624	0.781768	Stucture		0
	C39B10.2	WBGene00008022	lgc-41		0.647233	0.178313	0.144981	Transport	Ligand-Gated ion Channel	2
	C39B5.14	WBGene00189950			20.6269	17.0342	1.13263	Unknown		2
	C41C4.12	WBGene00077665	unc-105		4.10507	4.07422	1.32239	Unknown		6
	C41D7.2	WBGene00004218	ptr-3		3.04921	1.63299	0.518358	Signaling	PaTched Related family	0
	C41H7.7	WBGene00016577	clec-3		671.331	553.855	1.10797	Detoxification	C-type LECtin	2
	C42D4.3	WBGene00016596			33.16	40.804	1.09983	Unknown		2
	C42D8.8	WBGene00000149	apl-1		216.044	150.6	0.0913889	Other	Amyloid Precursor-Like	2
	C43F9.11	WBGene00045024			2.3339	1.35605	1.06883	Unknown		1
	C43G2.3	WBGene00016612			6.23	2.34178	0.24268	Unknown		1
	C44B11.4	WBGene00016634			35.5094	12.9369	0.146472	Unknown		2
	C44H9.1	WBGene00008097	ugt-15		0.635501	0.623993	1.32985	Stress	UDP-GlucuronosylTransferase	0
	C44H9.5	WBGene00008100			19.7475	10.9894	0.542126	Unknown		0
	C44H9.8	WBGene00008103			19.729	11.5687	0.460546	Unknown		0
	C45B2.2	WBGene00016659			54.5731	35.4327	0.824237	Unknown		4
	C45B2.4	WBGene00001587	ggr-2		1.51559	0.97943	0.782169	Transport	GABA/Glycine Receptor family (see gbr)	1
	C45B2.8	WBGene00016662			6.78053	6.52277	1.32679	Unknown		1
	C45G7.4	WBGene00016671			7.02087	3.43384	0.290175	Nuclear		2
	C45G9.15	WBGene00050919			1.27373	0.279687	0.0820518	Unknown		1
	C45G9.9	WBGene00016680			11.4099	3.60938	0.0565585	Unknown		1
	C46A5.1	WBGene00016698			2.31028	0.740908	0.141535	Signaling: phosphatase		1
	C46E1.2	WBGene00001556	gcy-36		1.6137	0.900423	0.771408	Signaling	Guanylyl CYclase	1
	C46E10.1	WBGene00016707			4.23729	1.47112	0.192636	Unknown		1
	C46F11.2	WBGene00008117	gsr-1		644.791	418.911	0.259488	Stress		3	L1	2
	C46F4.2	WBGene00016716	acs-17		22.4513	15.1252	0.257768	Metabolism	fatty Acid CoA Synthetase family	0
	C46H11.10	WBGene00016734			7.9404	6.09389	1.05415	Unknown		2
	C46H11.2	WBGene00016728			28.2259	17.8514	0.392187	Stress		5	L3	1
	C46H11.4	WBGene00002979	lfe-2		43.0463	30.1392	0.190544	Development	Let-23 Fertility effector/regulator	2
	C46H11.6	WBGene00016730			1.94002	0.523902	0.132948	Signaling		1
	C47A10.6	WBGene00008128	srab-12		1.14725	0.469414	0.529896	Signaling: receptor	Serpentine Receptor, class AB (class A-like)	1
	C47A4.2	WBGene00008123			78.3429	72.9333	1.26773	Unknown		1
	C48B4.1	WBGene00008167			66.2713	51.0859	0.544315	Metabolism	Probable peroxisomal acyl-coenzyme A oxidase	3
	C48B6.4	WBGene00016742			2.10615	0.657996	0.12128	Signaling: phosphatase		2
	C48C5.3	WBGene00016748	aexr-3		1.76	0.518485	0.176238	Unknown		1
	C48D1.1	WBGene00008177			5.30154	4.71778	1.26393	Unknown		2
	C49C8.5	WBGene00016769			51.3029	43.8555	1.05429	Unknown		3
	C49G7.3	WBGene00016781			211.652	135.671	0.180338	Other		4
	C49G7.4	WBGene00016782	phat-3		59.933	41.528	0.4102	Other	PHAryngeal gland Toxin-related	3
	C49G7.7	WBGene00016785			1.02815	0.556717	0.8118	Extracellular matrix		0
	C49G7.8	WBGene00016786	cyp-35A4		2.7443	5.94051	0.325883	Detoxification	CYtochrome P450 family	1
	C50C3.9	WBGene00006772	unc-36		10.8272	8.71851	1.01235	Calcium	UNCoordinated (Voltage gated calcium channel, neuronal)	1
	C50D2.3	WBGene00016807			4.21688	1.16513	0.166614	Signaling		1
	C50E10.1	WBGene00016825			13.1073	5.22759	0.253377	Unknown		1
	C50E10.2	WBGene00016826			1.50388	0.445729	0.189264	Unknown		1
	C50E3.16	WBGene00044738	folt-3		1.18105	0.460484	0.441504	Transport	FOLate Transporter family	2
	C50F4.1	WBGene00008229			111.369	93.3991	0.956529	Unknown		2
	C50F4.10	WBGene00008235			8.68492	3.21327	0.131427	Signaling: kinase		3
	C50F4.9	WBGene00008234			17.8556	5.30338	0.0639022	Unknown		1
	C50H2.1	WBGene00008239	fshr-1		23.0856	16.0374	0.445551	Signaling: receptor	FSHR (mammalian follicle stimulating hormone receptor) homolog	3
	C51E3.10	WBGene00008255			128.241	102.171	1.03435	Unknown		2	L3
	C51E3.5	WBGene00008251	srsx-30		1.20145	1.05082	1.30681	Signaling: receptor	Serpentine Receptor, class SX	1
	C52A11.4	WBGene00003404	mpz-1		10.5471	7.46308	0.170684	Signaling	Multiple PDZ domain protein	1
	C52B9.2	WBGene00016865	ets-9		32.6272	20.4492	0.473901	Unknown		3
	C52B9.6	WBGene00006680	twk-28		7.00899	6.33176	1.29683	Transport	TWiK family of potassium channels	4
	C52D10.11	WBGene00001460	flp-17		31.9172	15.7905	0.215545	Neuropeptide	FMRF-Like Peptide	3
	C52E12.2	WBGene00006831	unc-104		13.2444	7.89384	0.0514742	Structural	UNCoordinated	4
	C52E2.4	WBGene00016883			7.60499	5.11074	0.79612	Degradation		6		1
	C52E4.7	WBGene00008259			5.03664	1.66929	0.142107	Unknown		0	L1
	C53A5.4	WBGene00007049	tag-191		2.47986	1.10562	0.504548	Signaling: kinase	Temporarily Assigned Gene name	0
	C53A5.9	WBGene00008267			0.687905	0.284963	0.570684	Degradation		1
	C53B4.7	WBGene00000266	bre-1		75.2807	54.8017	0.214496	Mitochondrial	BT (Bacillus thuringiensis) toxin REsistant	0
	C53B7.5	WBGene00003856	odr-10		3.59823	0.950556	0.0659427	Signaling: receptor	ODoRant response abnormal	3
	C53C9.3	WBGene00002242	kvs-1		3.04471	1.76394	0.368339	Transport	K (potassium) Voltage-gated Sensory channel subunit	1
	C53D6.3	WBGene00008280	acc-2		6.86026	9.10096	1.10146	Transport	Acetylcholine-gated Chloride Channel	5
	C54D1.2	WBGene00016912	clec-86		24.3267	20.3282	1.24541	Detoxification	C-type LECtin	0
	C54D1.3	WBGene00002163	ist-1		6.5717	3.29944	0.173023	Signaling	Insulin receptor SubsTrate homolog	3
	C54D10.1	WBGene00008296	cdr-2		37.6461	23.0874	0.400311	Stress	CaDmium Responsive	4
	C54D10.14	WBGene00138721			1.62795	1.25647	1.22093	Unknown		4
	C54D10.4	WBGene00008299			2.43326	0.895538	0.281822	Unknown		2
	C54D10.7	WBGene00008301	dct-3		3.46043	1.47264	0.332352	Other	DAF-16/FOXO Controlled, germline Tumor affecting	1
	C54D10.8	WBGene00008302			1.27834	0.605207	0.643916	Unknown		1
	C54D2.2	WBGene00016916			5.32595	2.86798	0.840673	Unknown		0
	C54D2.5	WBGene00000367	cca-1		9.10177	5.61941	0.0553794	Transport	Calcium Channel, Alpha subunit	3
	C54E4.3	WBGene00001557	gcy-37		1.69378	0.629815	0.227776	Signaling	Guanylyl CYclase	3
	C54E4.4	WBGene00016919			19.9943	6.01485	0.0640728	Unknown		1
	C54G10.4	WBGene00008320			8.22567	4.89027	0.365971	Mitochondrial		2
	C54G4.1	WBGene00008311	rskn-2		98.4366	63.8949	0.159766	Signaling: kinase	RSK-pNinety (RSK-p90 kinase) homolog	2
	C54G4.3	WBGene00008313			5.64203	2.01487	0.201564	Unknown		0
	C54G7.2	WBGene00016934	mboa-3		88.4746	64.7401	0.35678	Unknown		0	L1
	C55A6.11	WBGene00008340			5.39745	5.01754	1.31601	Unknown		1	L3
	C55A6.4	WBGene00008333			126.212	145.075	1.15738	Mitochondrial		4
	C55A6.7	WBGene00008336			39.0369	37.1676	1.31561	Mitochondrial		3		1
	C55C2.5	WBGene00000006	aat-5		11.6838	6.66722	0.154522	Transport	Amino Acid Transporter	0	L1
	C55H1.2	WBGene00001672	gpa-10		1.17071	0.418415	0.351842	Signaling: receptor	G Protein, Alpha subunit	3
	C56A3.3	WBGene00008342	frpr-5		3.41235	1.54908	0.19214	Signaling: receptor		2
	C56C10.6	WBGene00016963			1.73642	0.73912	0.455498	Signaling: kinase		4
	C56G3.1	WBGene00016984	npr-8		16.1061	9.26813	0.201339	Signaling: receptor	Probable G-protein coupled receptor	2
	C56G3.2	WBGene00016985			11.2057	7.53487	1.00419	Detoxification		1
	D1007.18	WBGene00044421			27.4773	14.9283	0.811212	Unknown		1
	D1009.1	WBGene00017012	acs-22		97.1418	109.977	1.17779	Metabolism		0
	D1014.1	WBGene00006309	sul-2		6.16605	2.79505	0.265566	Other	SULfatase domain protein	2
	D1044.3	WBGene00004114	pqn-25		12.7196	5.98889	0.0977151	Other	Prion-like-(Q/N-rich)-domain-bearing protein	1
	D1073.1	WBGene00017039	trk-1		3.01757	1.24682	0.135251	Signaling: kinase	TRK (vertebrate neurotrophin receptor tyrosine kinase) homolog	3	L1
	D1081.12	WBGene00008383			6.04004	1.78799	0.151587	Unknown		4
	D1086.18	WBGene00045405			13.0797	5.09526	0.223917	Unknown		0
	D1086.2	WBGene00008389			8.30697	6.59611	1.18275	Unknown		2
	D2030.9	WBGene00008419	wdr-23		405.834	572.037	0.270594	Degradation	WD Repeat protein	5	L1, L3
	D2045.8	WBGene00008425			345.651	233.936	0.287217	Unknown		1
	DH11.5	WBGene00008438			20.6236	10.702	0.0509879	Unknown		5
	E01A2.1	WBGene00017084			296.97	192.658	0.150039	Detoxification		0	L1	2
	E01G6.1	WBGene00008449			5.08393	2.92669	0.330478	Unknown		2
	E01H11.3	WBGene00001463	flp-20		33.5522	13.1984	0.163754	Neuropeptide	FMRF-Like Peptide	3
	E02A10.4	WBGene00008454			16.4236	7.77818	0.397807	Unknown		1
	E02H9.3	WBGene00017101			71.1792	54.5964	0.37597	Unknown		5
	E03D2.1	WBGene00003751	nlp-13		54.6174	27.8465	0.117162	Neuropeptide	Neuropeptide-Like Protein	1
	E03D2.2	WBGene00003747	nlp-9		32.6085	16.167	0.186708	Neuropeptide	Neuropeptide-Like Protein	1
	E03H4.11	WBGene00008478			1.42033	0.619365	0.549078	Unknown		1
	E03H4.7	WBGene00008475	oac-13		0.519424	0.308947	1.00744	Metabolism	O-ACyltransferase homolog	0
	EGAP1	WBGene00017146			3.3093	2.57079	1.17293	Unknown			L3
	EGAP4	WBGene00017149			5.61892	3.79476	1.10242	Unknown
	F01D4.3	WBGene00008487			0.869828	0.253634	0.198212	Signaling: kinase		1
	F01D5.2	WBGene00008493			179.95	182.452	1.3278	Other		4
	F01D5.3	WBGene00008494			205.963	201.826	1.3231	Other		1		1,2
	F01E11.5	WBGene00017157			4.2373	3.7522	1.2657	Signaling: receptor	TYRAmine receptor	1
	F02A9.1	WBGene00008513			5.37452	2.37561	0.49407	Unknown		1
	F02A9.7	WBGene00044406			3.6771	1.20808	0.269988	Unknown		1
	F02C9.4	WBGene00017175			4.74561	1.28797	0.112677	Unknown		2
	F02D8.5	WBGene00008522			20.8298	11.7813	0.745737	Unknown		1
	F02E11.1	WBGene00017179	wht-4		1.78506	0.512163	0.107363	Transport	WHiTe (Drosophila) related ABC transporter	0
	F02E8.6	WBGene00003561	ncr-1		17.9235	9.97285	0.0625597	Signaling	NPC1 (human Niemann Pick C disease) Related	1
	F07A5.5	WBGene00006306	sue-1		9.08148	4.57643	0.223191	Calcium	SUppressor of Elongation defect	3
	F07C6.2	WBGene00008553			18.4857	12.6802	1.02009	Unknown		0
	F07E5.9	WBGene00017214			0.937995	0.282562	0.0804432	Metabolism		2
	F07H5.4	WBGene00014308			97.7576	58.2181	0.223835	Unknown		3
	F08A10.1	WBGene00008570	kcnl-2		5.50431	2.94296	0.0644345	Transport		4
	F08B12.3	WBGene00004831	slo-2		9.96457	8.23399	0.99063	Transport	SLOwpoke potassium channel family	4
	F08D12.12	WBGene00017255			0.972919	0.513619	0.727509	Unknown		0
	F08F1.1	WBGene00002195	kin-9		3.879	1.4565	0.0933319	Signaling: kinase	protein KINase	5
	F08F3.1	WBGene00017260			3.32834	1.53218	0.546125	Unknown		2
	F08F8.1	WBGene00017267	numr-2		6.77076	3.59444	0.570399	Detoxification	NUclear localized Metal Responsive	1
	F08F8.5	WBGene00017270	numr-1		16.4753	9.53015	0.587228	Detoxification	NUclear localized Metal Responsive	0
	F08G2.5	WBGene00008577			24.2335	15.5444	0.715931	Unknown		0
	F08G2.8	WBGene00008579			2.20256	0.930799	0.539949	Unknown		3
	F08G5.3	WBGene00008582			17.9487	9.96363	0.300086	Unknown		3
	F09A5.2	WBGene00008599			15.2116	14.0378	1.28651	Signaling: kinase	Putative tyrosine-protein kinase	4		1,2
	F09B12.3	WBGene00008607			93.976	69.3083	0.557668	Metabolism	Putative phospholipase B-like 2	0		1
	F09C12.2	WBGene00017277			8.09847	5.47961	0.946755	Signaling: kinase		1
	F09C12.8	WBGene00017279			11.0579	3.63055	0.0620572	Unknown		5
	F09E8.5	WBGene00008625	scl-14		6.16794	1.52451	0.061606	Extracellular matrix	SCP-Like extracellular protein	1
	F09F3.8	WBGene00014732			0.559429	0.251038	0.616917	Unknown		1
	F09F7.5	WBGene00017302			24.379	18.8805	0.692477	Unknown		0
	F09G8.8	WBGene00017322	clec-160		35.3004	23.8303	0.383498	Detoxification	C-type LECtin	3
	F10A3.2	WBGene00008632	fbxa-88		2.89118	3.5032	1.26788	Degradation	F-box A protein	3
	F10D2.2	WBGene00017329	ugt-39		21.119	19.9983	1.30872	Stress	UDP-GlucuronosylTransferase	4
	F10D2.7	WBGene00017333	ugt-38		77.1047	75.6123	1.32243	Stress	UDP-GlucuronosylTransferase	8
	F10D7.2	WBGene00017339			32.0731	32.6947	1.32456	Transport		2
	F10D7.3	WBGene00017340			24.3078	10.8923	0.108584	Stress	Uncharacterized monothiol glutaredoxin F10D7.3	1
	F10E9.1	WBGene00017353			3.39151	1.01291	0.203924	Unknown		2
	F10G8.1	WBGene00008661			3.4205	0.891886	0.0733655	Calcium		1
	F10G8.5	WBGene00003623	ncs-2		445.597	337.214	0.303545	Nuclear	Nuclear Hormone Receptor family	1
	F11C1.6	WBGene00003623	nhr-25		9.13915	8.51603	1.28537	Nuclear	Nuclear hormone recetpror family	2
	F11E6.2	WBGene00001733	grl-24		3.36741	1.01552	0.125464	Signaling	GRound-Like (grd related)	2
	F11E6.9	WBGene00008712			17.0009	5.50093	0.104383	Signaling	GRound-Like (grd related)	4
	F11G11.12	WBGene00000649	col-73		52.5391	32.8812	0.307129	Extracellular matrix	COLlagen	0
	F11G11.2	WBGene00001755	gst-7		1994.21	1010.42	0.102038	Stress	Glutathione S-Transferase	2	L1	1,2,3
	F11G11.3	WBGene00001754	gst-6		846.923	653.305	0.831102	Stress	Glutathione S-Transferase	3		1,2
	F11G11.4	WBGene00017384			10.9627	3.19391	0.0835361	Unknown		1
	F12A10.5	WBGene00017394			5.9967	2.5496	0.512465	Calcium	Uncharacterized calcium-binding protein	6
	F12B6.2	WBGene00017398			36.4127	40.943	1.12507	Transport		3
	F13B10.2	WBGene00004414	rpl-3		3583.91	2681.93	1.32256	Other	Ribosomal Protein, Large subunit	3
	F13B6.2	WBGene00017417			21.7343	20.2351	1.29745	Signaling		2		1
	F13C5.1	WBGene00017422			6.68833	2.71839	0.195591	Unknown		2	L1, L3
	F13C5.6	WBGene00006825	unc-96		24.9833	15.2482	0.17099	Structural	UNCoordinated	2
	F13D11.1	WBGene00017427	acp-5		14.9242	11.2125	1.00011	Signaling		2		3
	F13D11.4	WBGene00017429			16.1838	8.10828	0.122728	Mitochondrial		1
	F13E6.4	WBGene00008748			34.6343	20.0707	0.11396	Unknown		1
	F13H6.1	WBGene00017430			42.3971	30.1996	0.311243	Nuclear		0
	F14B6.2	WBGene00008783			5.6804	3.45778	0.661779	Unknown		2
	F14B8.5	WBGene00017447			17.9096	16.5916	1.2679	Detoxification		0
	F14D12.6	WBGene00006411	tag-24		3.85304	2.46476	0.737034	Signaling: receptor	Temporarily Assigned Gene name	3
	F14D7.6	WBGene00008793			34.1967	21.5142	0.289189	Transport		6		1
	F14D7.8	WBGene00008795			2.10795	0.612872	0.184195	Unknown		2
	F14F11.1	WBGene00008819	shw-1		12.236	9.23559	0.710308	Transport		2
	F14F11.2	WBGene00008820			44.69	19.6786	0.157644	Unknown		0
	F14F3.1	WBGene00006870	vab-3		17.3545	13.3875	0.864066	Nuclear	Variable ABnormal morphology	0
	F14F7.4	WBGene00008811			3.47382	0.889937	0.0756345	Unknown		1
	F14F9.4	WBGene00017467			6.27979	5.14686	1.18056	Unknown		1	L1
	F14F9.6	WBGene00017469			6.12717	4.475	1.18734	Unknown		1
	F14H8.1	WBGene00008832	obr-2		27.4667	16.8262	0.218236	Metabolism	Oxysterol Binding protein (OSBP) Related	2		3
	F15A8.5	WBGene00001052	dop-1		6.30141	3.59734	0.237998	Signaling: receptor	DOPamine receptor	1
	F15B9.6	WBGene00008850			29.6812	19.1473	0.248698	Unknown		4
	F15C11.1	WBGene00004773	sem-4		19.3562	13.2095	0.32293	Nuclear	SEx Muscle abnormal	3	L1
	F15D4.4	WBGene00008861			4.41193	2.04221	0.331115	Degradation		2
	F15D4.8	WBGene00001459	flp-16		57.053	24.0387	0.0613258	Neuropeptide	FMRF-Like Peptide	0
	F15E6.6	WBGene00017487			16.5038	13.7894	1.08165	Metabolism		0
	F15H10.4	WBGene00008871	tag-314		1.90396	1.19191	1.00756	Nuclear	Temporarily Assigned Gene name	1
	F16B3.2	WBGene00017502			5.44381	2.38842	0.460538	Unknown		1
	F16B4.12	WBGene00003707	nhr-117		5.87539	2.77379	0.179808	Nuclear	Nuclear Hormone Receptor family	0	L1
	F16B4.2	WBGene00017504			7.08708	3.03534	0.107912	Degradation		2
	F16B4.9	WBGene00017510	nhr-178		4.31146	1.93272	0.371826	Nuclear	Nuclear Hormone Receptor family	5
	F16C3.2	WBGene00008886			24.1658	14.51	0.419179	Unknown		2
	F16F9.1	WBGene00017513			19.0714	7.00377	0.0567888	Nuclear		2
	F16F9.3	WBGene00017514			5.27876	2.38393	0.457405	Calcium		2
	F16H9.1	WBGene00004345	rgs-2		13.0992	8.28832	0.456386	Signaling	Regulator of G protein Signaling	1
	F17B5.8	WBGene00045458			216.61	243.598	1.22115	Unknown		3
	F17C11.1	WBGene00008913			105.873	80.0238	0.796146	Unknown		3	L1
	F17C11.12	WBGene00008923			20.5112	10.903	0.0531855	Unknown		1	L1
	F17C11.17	WBGene00077761	zip-9		150.407	125.669	1.03677	Nuclear		1
	F17C11.2	WBGene00008914			54.5774	28.5603	0.137348	Unknown		4
	F17C8.7	WBGene00008912			7.38103	2.42012	0.106296	Unknown		2
	F18A12.1	WBGene00017550	nep-6		1.6371	0.434307	0.0710834	Degradation		0
	F18A12.4	WBGene00017553	nep-8		2.19185	0.688676	0.114045	Degradation		1
	F18A12.8	WBGene00017557	nep-11		10.3212	5.5662	0.163603	Degradation		1
	F18E3.11	WBGene00017567			126.963	110.462	1.23597	Unknown		3	L1
	F18E3.12	WBGene00045275			80.7946	58.6204	0.949567	Unknown		1
	F18E3.13	WBGene00045276			114.58	91.2251	1.01343	Unknown		2	L3
	F18H3.3	WBGene00003903	pab-2		58.8925	38.8331	0.0632073	Nuclear	PolyA Binding protein	0	L1
	F19B10.13	WBGene00194713			4.34709	3.30213	1.21767	Unknown		3
	F19B2.5	WBGene00008944			202.813	163.196	0.931632	Unknown		3	L1
	F20B10.3	WBGene00008967			15.324	14.4607	1.31692	Unknown		3
	F20D6.11	WBGene00017640			131.664	140.901	1.26849	Metabolism		2		3
	F20D6.6	WBGene00017636			3.79534	0.942221	0.0530742	Signaling: phosphatase		0
	F20G2.2	WBGene00008986			212.936	250.574	1.08772	Mitochondrial		3	L1, L3	1,2
	F20G2.5	WBGene00008988			8.65485	10.2732	1.23348	Extracellular matrix		3
	F20G2.6	WBGene00008989			14.8145	11.1949	1.05006	Unknown		4
	F21A3.2	WBGene00008992			41.5029	24.686	0.130554	Metabolism		1
	F21D9.2	WBGene00009016			3.50492	1.14882	0.155164	Unknown		2
	F21F8.10	WBGene00006183	str-135		2.12592	5.519	0.201395	Signaling: receptor	Seven TM Receptor	1
	F21G4.5	WBGene00009026			5.35716	2.22572	0.312443	Nuclear		0
	F21H12.7	WBGene00044287			3.7917	1.81539	0.599239	Unknown		2
	F22A3.1	WBGene00017687	ets-4		63.1797	44.0999	0.245515	Nuclear	ETS class transcription factor	3
	F22B7.1	WBGene00017692			10.42	4.57177	0.240105	Unknown		4
	F22B8.7	WBGene00009049			30.4248	23.6031	0.988865	Unknown		2	L1	3
	F22E5.21	WBGene00044363			2.00296	0.820843	0.497408	Unknown		2	L3
	F22F1.3	WBGene00017715			2.54642	1.5871	1.02786	Unknown		0	L1, L3
	F22F7.4	WBGene00017722			0.812609	0.308564	0.422144	Unknown		2
	F23B12.1	WBGene00009079			2.83643	0.706137	0.0668395	Signaling: phosphatase	Serine/threonine protein phosphatase	2
	F23B2.12	WBGene00003957	pcp-2		216.173	149.205	0.544344	Metabolism	Prolyl Carboxy Peptidase like	2		1,2
	F23F12.9	WBGene00017755	zip-8		49.6017	39.8967	1.11372	Nuclear		2
	F23H11.8	WBGene00003969	pef-1		5.3108	3.53433	0.523117	Signaling: phosphatase	Phosphatase with EF hands	5
	F23H12.1	WBGene00004898	snb-2		87.5265	62.6963	0.617208	Structural	SyNaptoBrevin related	1
	F23H12.3	WBGene00009093			27.6688	19.0386	0.820729	Unknown		0
	F25A2.1	WBGene00017764			8.68502	10.2607	1.2639	Metabolism		1
	F25C8.3	WBGene00006812	unc-80		7.05355	4.66512	0.108697	Transport	UNCoordinated	0
	F25E5.4	WBGene00017785			7.31185	3.52873	0.290584	Unknown		0
	F25E5.8	WBGene00017789			94.6269	54.2574	0.0587015	Unknown		1	L1
	F25H5.7	WBGene00009129			2.37732	0.698273	0.107287	Signaling: phosphatase		1
	F25H8.5	WBGene00001113	dur-1		19.4001	16.3805	1.15121	Stress	Dauer Up-Regulated	4
	F26A1.10	WBGene00017808	nspd-9		45.2931	14.1002	0.0752378	Neuropeptide	Nematode Specific Peptide family/group D	1
	F26E4.12	WBGene00009165			207.885	149.255	0.537553	Stress	Probable glutathione peroxidase F26E4.12	1	L1	1,2,3,4
	F26G1.2	WBGene00017838			24.1475	13.0696	0.552591	Unknown		0
	F26G1.7	WBGene00003424	msp-3		66.6087	27.8569	0.0915431	Development	Major Sperm Protein	2
	F27B10.1	WBGene00017850			24.6763	9.20866	0.174363	Unknown		2
	F27C8.1	WBGene00000002	aat-1		17.5777	9.79853	0.199263	Transport	Amino Acid Transporter	3
	F27D9.7	WBGene00017865			3.78484	1.40874	0.15327	Unknown		0
	F27E5.1	WBGene00009192			247.38	282.562	1.18112	Unknown		1
	F28B12.1	WBGene00017894			7.17974	3.80264	0.617254	Unknown		1
	F28B12.2	WBGene00001208	egl-44		56.4981	38.842	0.145236	Nuclear	EGg Laying defective	0
	F28E10.1	WBGene00017900			17.398	14.4285	0.948202	Unknown		0
	F28F5.3	WBGene00017904	lim-8		17.6088	12.429	0.289563	Signaling	LIM domain family	1
	F28F5.4	WBGene00043297			8.04151	5.1328	1.09001	Unknown		1
	F28F8.1	WBGene00000057	acr-18		2.11039	0.721569	0.190154	Transport	AcetylCholine Receptor	1
	F28F9.4	WBGene00000009	aat-8		1.73578	0.943004	0.794225	Transport	Amino Acid Transporter	1	L1
	F28G4.1	WBGene00009226	cyp-37B1		19.7857	18.3795	1.29684	Detoxification	CYtochrome P450 family	2
	F28H6.8	WBGene00044137			818.452	529.23	0.215348	Unknown		4
	F29B9.9	WBGene00000685	col-111		10.3454	4.95793	0.338774	Extracellular matrix	COLlagen	1
	F29G9.4	WBGene00001345	fos-1		38.1658	24.7405	0.221972	Nuclear	FOS (B-Zip transcription factor) homolog	1
	F31E3.2	WBGene00017950			11.8982	5.70781	0.076852	Signaling: kinase	Putative serine/threonine-protein kinase	1
	F31E8.2	WBGene00004921	snt-1		20.1075	15.5615	0.946822	Calcium	SyNapTotagmin	3
	F31E8.5	WBGene00017955			3.66191	1.03481	0.0635475	Unknown		1
	F32A5.3	WBGene00017969			268.992	293.194	1.2695	Degradation		4		1
	F32B4.2	WBGene00009313			7.07689	1.70778	0.0506369	Unknown		0
	F32B5.6	WBGene00017979			75.2945	55.084	0.283833	Unknown		2	L3
	F32B5.7	WBGene00017980			10.807	6.29869	0.18545	Detoxification		0
	F32B6.10	WBGene00009324			1.39857	0.354567	0.0833608	Signaling: kinase		1
	F32D8.7	WBGene00009331			5.5214	5.03491	1.30064	Unknown		5
	F32E10.3	WBGene00017991	clec-180		6.19372	3.60152	0.458425	Detoxification	C-type LECtin	0
	F32F2.1	WBGene00009337	uig-1		17.3759	13.0546	0.55223	Signaling	UNC-112-Interacting Guanine nucleotide exchange factor	0
	F32G8.5	WBGene00000725	col-152		1.18635	0.819169	1.17584	Extracellular matrix	COLlagen	2
	F32G8.6	WBGene00000298	cat-4		1845.68	2145.2	1.26378	Metabolism	abnormal CATecholamine distribution	1		1,2
	F32H5.3	WBGene00009349			15.1621	6.10701	0.121024	Unknown		1
	F33A8.2	WBGene00003756	nlp-18		67.9061	32.0976	0.0519108	Neuropeptide	Neuropeptide-Like Protein	1
	F33D11.3	WBGene00000631	col-54		7.27257	4.39225	0.833237	Extracellular matrix	COLlagen	3
	F33D11.8	WBGene00018005			28.7343	11.5591	0.304422	Unknown		3
	F33H12.5	WBGene00005548	sri-36		6.09659	2.09661	0.145879	Signaling: receptor	Serpentine Receptor, class I	1
	F34H10.3	WBGene00009380			40.4377	24.9689	0.181263	Unknown		0
	F35A5.2	WBGene00018025			11.2359	6.39323	0.799786	Unknown		0
	F35B3.4	WBGene00018031			13.8583	10.3053	1.09691	Unknown		2
	F35C11.3	WBGene00009402			3.02352	1.00205	0.181722	Signaling: kinase		1
	F35C11.6	WBGene00009405			19.7881	8.33867	0.207938	Unknown		3
	F35C11.7	WBGene00009406			19.347	5.63905	0.0836751	Signaling: secreted		2
	F35C5.5	WBGene00009393	clec-62		91.0811	56.1879	0.0742633	Detoxification	C-type LECtin	1
	F35C5.6	WBGene00009394	clec-63		1865.46	1260.52	0.364198	Detoxification	C-type LECtin	1
	F35C5.7	WBGene00009395	clec-64		11.4758	4.69231	0.140965	Detoxification	C-type LECtin	2
	F35C5.9	WBGene00009397	clec-66		116.68	101.952	1.17129	Detoxification	C-type LECtin	1		1
	F35D11.2	WBGene00004122	pqn-35		26.4041	15.2257	0.0598903	Other	Prion-like-(Q/N-rich)-domain-bearing protein	2
	F35E12.5	WBGene00009429			769.71	822.528	1.30063	Extracellular matrix		1		1
	F35E12.6	WBGene00009430			511.605	406.235	0.931801	Extracellular matrix		3
	F35E12.8	WBGene00009432			47.8753	31.6245	0.319204	Extracellular matrix		3		2
	F35E2.6	WBGene00009413	oac-19		1.47051	0.401067	0.0839563	Metabolism	O-ACyltransferase homolog	0
	F35E8.1	WBGene00009419			0.423042	0.2398	1.11424	Other		1
	F35E8.11	WBGene00000412	cdr-1		15.4327	24.1543	0.638962	Stress	CaDmium Responsive	4		1,2
	F35E8.8	WBGene00001786	gst-38		2548.41	2279.96	1.3014	Stress	Glutathione S-Transferase	1		1,2,4
	F35F10.6	WBGene00018056			7.96267	4.10282	0.332126	Unknown		2
	F36A2.11	WBGene00009458			3.48929	0.97906	0.114965	Unknown		2
	F36A2.12	WBGene00009459			13.1375	3.68245	0.106337	Unknown		0
	F36A2.14	WBGene00023490			6.6759	2.22646	0.109132	Unknown		1
	F36D3.5	WBGene00009471			1.41799	0.392982	0.055247	Stucture		1
	F36D3.8	WBGene00009473			1.79917	0.487095	0.0666374	Unknown		0
	F36D3.9	WBGene00000782	cpr-2		2.60893	1.92148	1.19281	Degradation	Cysteine PRotease related	1
	F36G3.1	WBGene00009482			15.4265	10.8262	0.402114	Unknown		0
	F36H1.3	WBGene00009492			2.31418	0.814655	0.199377	Signaling: phosphatase		1
	F36H12.1	WBGene00018117	nlp-47		44.9897	20.23	0.105905	Neuropeptide	Neuropeptide-Like Protein	0
	F36H12.11	WBGene00018125	rmd-4		5.53556	1.95497	0.236174	Structure	Regulator of Microtubule Dynamics	2
	F36H12.14	WBGene00018126			2.69794	0.80073	0.136234	Unknown		1
	F36H12.5	WBGene00018121			8.57277	2.3218	0.0667619	Unknown		0
	F36H12.8	WBGene00018122	ttbk-2		5.49672	1.66696	0.0867353	Signaling: kinase		1
	F37B1.4	WBGene00001763	gst-15		11.0764	3.8941	0.14039	Stress	Glutathione S-Transferase	0
	F37H8.3	WBGene00009512			31.0136	35.1612	1.24299	Unknown		0
	F37H8.4	WBGene00009513			2.97368	0.958165	0.169753	Mitochondrial	SideroFleXiN (mitochondrial iron transporter)	0
	F38A3.2	WBGene00004300	ram-2		105.888	96.7955	1.26349	Extracellular matrix	abnormal RAy Morphology	2
	F38A5.3	WBGene00002274	lec-11		54.4981	43.4792	0.999981	Detoxification	gaLECtin	4
	F38A5.6	WBGene00018163			2.03698	0.506351	0.112139	Unknown		3
	F38A6.1	WBGene00004013	pha-4		34.2144	20.2447	0.0686969	Nuclear	defective PHArynx development	1
	F38B2.1	WBGene00002050	ifa-1		60.8211	40.7133	0.0933547	Development	Intermediate Filament, A	1
	F38B7.1	WBGene00009532	ccch-1		80.1659	54.0705	0.0933082	Nuclear	CCCH-type zinc finger transcription factor	1	L1, L3
	F38H4.4	WBGene00009548			3.89287	1.1754	0.0740608	Signaling: phosphatase		0
	F40B5.2	WBGene00018226			39.3511	25.2099	0.198567	Metabolism		4	L1
	F40E10.4	WBGene00004854	slt-1		7.94567	4.24974	0.12809	Signaling	SLiT (Drosophila) homolog	2
	F40E3.6	WBGene00018233			2.02416	0.532727	0.153994	Unknown		3
	F40F12.10	WBGene00195314			54.4537	18.3489	0.305157	Unknown		4
	F40F12.3	WBGene00009592			6.96128	1.99755	0.057132	Unknown		0
	F40F12.7	WBGene00009595			103.553	72.6025	0.404295	Unknown		4	L1
	F40F12.8	WBGene00014755			4.70711	1.43484	0.161719	Unknown		0
	F40F8.7	WBGene00004096	pqm-1		72.732	52.5169	0.443829	Nuclear	ParaQuat (Methylviologen) responsive	0
	F40F8.8	WBGene00009579			3.35398	2.61124	1.15223	Signaling: membrane bound		1
	F40F9.3	WBGene00009581			7.28534	2.06657	0.0557763	Signaling		1
	F40F9.9	WBGene00000172	aqp-4		21.7062	23.3683	1.28586	Transport	AQuaPorin or aquaglyceroporin related	2		1
	F41C3.8	WBGene00018274			21.2433	8.54569	0.466949	Unknown		0
	F41C6.5	WBGene00000746	col-173		4.1962	1.50229	0.191535	Extracellular matrix	COLlagen	0
	F41D9.5	WBGene00018283	sulp-3		1.78843	0.955342	0.65292	Transport	SULfate Permease family	1	L3, L4
	F41E6.1	WBGene00018284			1.72791	0.687308	0.512581	Unknown		1
	F42A9.7	WBGene00018336			6.35362	1.70574	0.061623	Development		0
	F42D1.2	WBGene00009628	tatn-1		299.456	241.794	0.576403	Metabolism		1	L1
	F42G9.9	WBGene00004212	ptl-1		17.8468	11.3072	0.261306	Other	Protein with Tau-Like repeats	1	L1
	F43B10.2	WBGene00018374	tag-343		9.76963	8.73615	1.25156	Unknown	Temporarily Assigned Gene name	2
	F43E2.5	WBGene00018393	msra-1		402.31	307.3	0.514084	Unknown		6	L1, L3
	F43G6.6	WBGene00005013	jmjd-1.1		1.55036	0.441115	0.117088	Unknown		2
	F44A2.3	WBGene00018403			9.11293	4.1784	0.145333	Unknown		1
	F44C8.2	WBGene00003724	nhr-134		12.0369	7.08418	0.395186	Nuclear	Nuclear Hormone Receptor family	1
	F44E2.6	WBGene00018419			412.278	303.926	0.377226	Unknown		4
	F44F1.3	WBGene00009695			1.65462	0.42872	0.0715623	Unknown		2
	F44G3.6	WBGene00004809	skr-3		156.135	99.1582	0.176118	Degradation	SKp1 Related (ubiquitin ligase complex component)	4	L1
	F45D3.4	WBGene00009724			240.027	166.596	0.0859443	Unknown		4	L1
	F45E1.6	WBGene00001945	his-71		130.578	73.4541	0.0800001	Nuclear	HIStone	1
	F45E10.1	WBGene00006788	unc-53		19.5165	13.8548	0.138645	Other	UNCoordinated	0
	F45E12.6	WBGene00018476			36.5158	7.7832	0.0518215	Unknown		3
	F45E4.3	WBGene00018468			11.3121	9.68401	1.10522	Calcium		2
	F45E4.4	WBGene00007061	tag-199		4.1592	2.82854	0.608822	Unknown	Temporarily Assigned Gene name	1
	F45F2.12	WBGene00001882	his-8		11.5583	7.10649	0.982348	Nuclear	HIStone	1		1,2
	F45F2.7	WBGene00018480	otpl-7		0.531857	0.352498	1.12985	Calcium	OToPetrin-Like	2
	F45G2.2	WBGene00009730	myo-6		23.1816	14.8028	0.264332	Structural		4
	F45H10.5	WBGene00009742			3.7449	1.15879	0.203171	Unknown		0
	F45H7.2	WBGene00001559	gei-1		21.1098	17.6344	1.04341	Signaling	GEX Interacting protein	4
	F46A9.1	WBGene00009754			7.46608	2.20836	0.0789767	Unknown		4
	F46A9.3	WBGene00006681	twk-29		5.80129	3.11394	0.361869	Transport	TWiK family of potassium channels	3
	F46B3.4	WBGene00009759	ttr-12		7.37982	1.96886	0.104623	Signaling: secreted	TransThyretin-Related family domain	2
	F46C5.2	WBGene00009779			11.5392	3.3357	0.0512813	Unknown		1
	F46C8.7	WBGene00018486	glb-16		3.42503	1.24385	0.165588	Stress	GLoBin	1
	F47B3.6	WBGene00018530			2.39666	0.69538	0.156032	Signaling: phosphatase		2
	F47B8.10	WBGene00009811			6.27884	2.23734	0.0803249	Transport		3
	F47B8.3	WBGene00009804			13.8814	5.86289	0.158695	Unknown		3	L3
	F47B8.4	WBGene00009805			3.82904	1.75486	0.281894	Unknown		1
	F47D12.1	WBGene00001518	gar-2		8.73922	5.97693	0.560944	Signaling: receptor	G-protein-linked Acetylcholine Receptor	4
	F47E1.2	WBGene00018566			5.68813	2.83002	0.295646	Unknown		2
	F47F2.1	WBGene00018569			10.6227	6.26738	0.304399	Signaling: kinase		2
	F47F6.5	WBGene00018575	clec-119		2.38293	0.646897	0.0585562	Detoxification	C-type LECtin	2
	F47G6.2	WBGene00018579	acs-16		5.18756	2.82825	0.549313	Metabolism		1
	F47H4.12	WBGene00043053			1.16925	0.688782	0.787491	Unknown		1
	F47H4.2	WBGene00009835			3.71593	2.34442	0.331912	Degradation		3
	F48B9.1	WBGene00018587			7.52111	3.12939	0.156341	Detoxification		0
	F48B9.4	WBGene00018590	nlp-37		41.9897	17.8304	0.110778	Neuropeptide	Neuropeptide-Like Protein	4
	F48C11.3	WBGene00003741	nlp-3		56.8238	27.0014	0.156277	Neuropeptide	Neuropeptide-Like Protein	1
	F48C5.1	WBGene00009842			9.9864	4.49299	0.261759	Signaling		1
	F48F7.2	WBGene00006372	syx-2		19.3898	10.3735	0.159161	Signaling	SYNtaxin	2
	F48G7.2	WBGene00018614			2.32256	1.09972	0.643849	Unknown		1
	F49B2.6	WBGene00009865			4.88974	2.22466	0.155582	Degradation		0
	F49E11.11	WBGene00009896	scl-3		33.7222	14.5062	0.0936907	Extracellular matrix	SCP-Like extracellular protein	1
	F49E12.10	WBGene00009903			5.52825	8.56277	0.93798	Unknown		2
	F49E12.9	WBGene00009902			47.3398	37.7323	0.956204	Unknown		3
	F49E2.1	WBGene00009885			34.1816	26.2668	0.722209	Metabolism	Molybdenum cofactor biosynthesis protein 1	5		1
	F49E2.2	WBGene00009886			42.7782	35.3626	0.875802	Unknown		4		1
	F49F1.6	WBGene00018646			195.906	213.313	1.26492	Other		1
	F49H12.7	WBGene00044753			6.05547	2.58606	0.497506	Unknown		2
	F52E1.12	WBGene00018699			0.681892	0.233712	0.306867	Unknown		0
	F52E1.2	WBGene00018692			14.1851	6.04808	0.262763	Mitochondrial		1
	F52E10.4	WBGene00009935			127.272	36.8891	0.0969969	Unknown		3
	F52F10.2	WBGene00018706			2.53011	0.978176	0.239657	Unknown		2
	F52F10.3	WBGene00018707	oac-31		1.21714	0.614602	0.657363	Metabolism	O-ACyltransferase homolog	0
	F52F12.5	WBGene00009938			11.8887	4.83473	0.282056	Unknown		1
	F52F12.9	WBGene00009942			2.19947	2.15985	1.329	Unknown		6
	F52H2.3	WBGene00018715			32.3671	22.1269	0.898363	Unknown		2
	F52H3.6	WBGene00009948			11.8475	4.01287	0.0626791	Signaling: phosphatase	Serine/threonine protein phosphatase	6
	F52H3.7	WBGene00002265	lec-2		926.768	284.842	1.26423	Detoxification	gaLECtin	1	L1
	F53A9.2	WBGene00018725			10.8268	11.6486	1.31611	Unknown		4
	F53A9.8	WBGene00018731			1043.48	719.875	0.341231	Unknown		0
	F53A9.9	WBGene00018732			36.0227	15.0923	0.14434	Unknown		3
	F53B2.8	WBGene00009957			66.2649	40.3013	0.253186	Unknown		4	L1, L3
	F53B7.7	WBGene00009969			29.6022	12.3652	0.263147	Unknown		3
	F53C11.1	WBGene00009971			56.012	49.9734	1.22707	Extracellular matrix		2
	F53C3.6	WBGene00018750			3.5314	2.8331	1.18653	Unknown		1	L1
	F53E10.1	WBGene00018758			77.6794	41.7911	0.0552992	Unknown		1	L1
	F53F10.1	WBGene00018763			15.4869	6.73799	0.222108	Unknown		0
	F53F4.1	WBGene00009985			9.37187	6.60211	1.19555	Unknown		0
	F53F8.4	WBGene00010001			33.0592	17.1037	0.167317	Unknown		2	L1
	F53G12.6	WBGene00004962	spe-8		2.72911	0.760994	0.0739431	Signaling: kinase	defective SPErmatogenesis	3
	F53H10.2	WBGene00010012	saeg-1		47.0167	30.8493	0.0520021	Nuclear		2
	F54B3.2	WBGene00010014			1.5271	0.344342	0.0845773	Unknown		2
	F54B8.4	WBGene00010019			28.5274	15.1512	0.412894	Unknown		2	L1
	F54C9.7	WBGene00010043			4.05249	1.33357	0.153094	Unknown		1
	F54D1.1	WBGene00010046			5.45312	1.83103	0.15774	Unknown		1
	F54D1.6	WBGene00010047			38.4328	24.1051	0.143529	Unknown		2
	F54F11.2	WBGene00010070			542.037	525.836	1.31594	Degradation		0		1
	F55A4.7	WBGene00018859			5.02192	1.35204	0.124734	Unknown		1
	F55C12.1	WBGene00018869			49.4738	32.8082	0.0626603	Unknown		3
	F55C5.1	WBGene00010083	ssp-35		26.3509	9.2761	0.110592	Metabolism		2	L3, L4
	F55C7.7	WBGene00006805	unc-73		57.4207	44.4267	0.261663	Signaling	UNCoordinated	1
	F55D12.6	WBGene00010092			3.68086	1.13266	0.224008	Signaling		3
	F55E10.6	WBGene00018885			28.1079	22.6803	1.08233	Mitochondrial		2		1,2
	F55F3.2	WBGene00010114			181.576	166.052	1.19461	Unknown		1
	F55G1.12	WBGene00018905			1.90976	0.791249	0.522426	Transport		2
	F55G1.13	WBGene00018906			1.29041	0.403866	0.173802	Signaling		3
	F55G1.15	WBGene00018907			14.0881	11.7007	1.16232	Unknown		3
	F55G1.9	WBGene00018904			501.905	448.259	1.2355	Stress	Putative pyrroline-5-carboxylate reductase	6		2
	F55G11.2	WBGene00010123			3431.02	3828.77	1.33055	Extracellular matrix		3		1,2
	F55G11.3	WBGene00014771			3.97325	1.41272	0.213053	Unknown		2
	F55G11.6	WBGene00010126			40.1717	24.6367	0.327431	Extracellular matrix		1
	F55G11.7	WBGene00010127			2.59628	1.34112	0.428069	Extracellular matrix		2		1,2
	F55G11.8	WBGene00010128			386.624	337.348	1.18157	Extracellular matrix		2	L3	1,2
	F55G11.9	WBGene00000021	abt-3		0.356609	0.0916016	0.115238	Transport	ABC Transporter family	2
	F55H12.5	WBGene00010136			6.35627	2.22285	0.147511	Signaling: phosphatase		1
	F56A4.2	WBGene00018910			708.713	1048	0.473867	Detoxification	C-type LECtin	4
	F56A8.1	WBGene00010138	anoh-1		0.662293	0.348813	0.530029	Unknown		3
	F56B3.10	WBGene00001788	gst-40		795.5	541.512	0.341126	Stress	Glutathione S-Transferase	1
	F56B6.5	WBGene00006864	npr-16		3.80398	1.72813	0.198023	Signaling: receptor	Unidentified Vitellogenin-linked Transcript	2
	F56C11.6	WBGene00018958			9.43431	4.84251	0.17464	Unknown		0
	F56C3.9	WBGene00018946			13.2135	20.6705	0.774606	Degradation		3	L1
	F56C4.4	WBGene00044977			20.8003	13.8765	0.898896	Unknown		3
	F56D2.5	WBGene00018966			5.62445	4.65972	1.24197	Nuclear		0	L1
	F56D3.1	WBGene00018969			19.1579	16.0654	1.13962	Unknown		0
	F56D6.1	WBGene00018970	clec-68		6.74827	4.1427	0.790758	Detoxification	C-type LECtin	2
	F56D6.15	WBGene00044642	clec-69		2.23335	2.03493	1.3156	Detoxification	C-type LECtin	1
	F56D6.2	WBGene00018971	clec-67		42.8335	36.7285	1.1329	Detoxification	C-type LECtin	3
	F56F10.1	WBGene00018984			472.296	430.317	1.22367	Degradation	Putative serine protease	2		1,2
	F56F11.3	WBGene00018990	klf-1		23.4011	12.7023	0.0672907	Nuclear	Kruppel-Like Factor (zinc finger protein)	2
	F56F3.4	WBGene00010155			4.05067	1.10197	0.0515331	Unknown		3
	F56F3.6	WBGene00002100	ins-17		27.2169	14.7372	0.465984	Neuropeptide	INSulin related	7
	F56F4.3	WBGene00018980			0.748555	0.201671	0.140398	Transport	Transporter	4
	F56H11.2	WBGene00010175			19.2746	8.60204	0.218428	Unknown		2	L1
	F56H9.2	WBGene00010174			1589.77	1150.29	0.485403	Unknown		0	L1
	F57A8.1	WBGene00010177			72.7769	53.2487	0.474023	Unknown		1	L1, L3
	F57B7.3	WBGene00000729	col-156		3.39452	3.48518	1.32761	Extracellular matrix	COLlagen	3
	F57C12.1	WBGene00003554	nas-38		2.30186	2.18998	1.3194	Signaling	Nematode AStacin protease	1
	F57C7.4	WBGene00010200			0.893217	0.457418	0.60364	Unknown		1
	F57G8.6	WBGene00010215	nhr-193		5.78347	3.51802	0.836404	Nuclear	Nuclear Hormone Receptor family	0
	F57H12.3	WBGene00003879	ora-1		5.14568	1.70554	0.163124	Other	Onchocerca Related Antigen family	3
	F58A4.7	WBGene00001955	hlh-11		109.719	69.0619	0.0820316	Nuclear	Helix Loop Helix	5
	F58A6.9	WBGene00019026			40.1923	12.4397	0.0641581	Development	Major Sperm Protein	2
	F58B4.1	WBGene00003549	nas-31		5.25487	2.14365	0.0667022	Other	Nematode AStacin protease	4
	F58B4.3	WBGene00010236			40.874	18.5047	0.143841	Unknown		3
	F58B4.6	WBGene00010239			22.0193	10.8428	0.530039	Unknown		1
	F58D5.6	WBGene00010245			0.853844	0.181373	0.0510819	Unknown		0
	F58E6.6	WBGene00010255			3.26031	0.750485	0.0728432	Unknown		2
	F58F12.3	WBGene00019063			1.30889	0.4177	0.222377	Unknown		2
	F58G1.3	WBGene00010265			6.21179	1.9168	0.0669709	Signaling: phosphatase	Serine/threonine protein phosphatase	3
	F58G6.5	WBGene00003627	nhr-34		24.3886	16.6579	0.262495	Nuclear	Nuclear Hormone Receptor family	1
	F58H10.1	WBGene00010291			41.2406	12.2989	0.0584204	Unknown		3
	F59A1.15	WBGene00010300			1.38488	0.348899	0.0867601	Unknown		1
	F59A6.10	WBGene00044385			26.2253	8.62814	0.0741024	Unknown		2
	F59A6.2	WBGene00019084			9.1567	2.09428	0.0621567	Unknown		4
	F59A6.8	WBGene00003460	msp-71		16.3381	4.72795	0.096564	Development	Major Sperm Protein	5
	F59A7.5	WBGene00019092			23.0101	9.90181	0.063659	Unknown		1
	F59B10.4	WBGene00010320			7.75916	3.26562	0.10286	Unknown		0
	F59C6.11	WBGene00010328			21.7412	13.2567	0.59871	Unknown		4
	F59D12.3	WBGene00010331			1.6539	0.574259	0.322849	Unknown		3
	F59D6.3	WBGene00019105			57.2287	87.8895	0.22385	Degradation		2
	F59F3.4	WBGene00010334			5.87582	3.83992	0.743453	Transport		2
	F59F5.2	WBGene00010341	glo-3		16.4781	10.9803	0.507629	Unknown		2
	H02F09.3	WBGene00019146			5.39854	3.12189	0.381126	Unknown		0
	H05L03.3	WBGene00019160			97.4401	61.2617	0.27063	Unknown		0
	H06H21.9	WBGene00019165			3.48051	1.07658	0.11531	Signaling		0
	H08M01.2	WBGene00010374	rga-5		10.2152	5.65986	0.0669421	Unknown		1	L1
	H09G03.2	WBGene00001494	frm-8		8.20491	5.36273	0.337809	Signaling	FERM domain (protein4.1-ezrin-radixin-moesin) family	0
	H12D21.1	WBGene00010377	nspa-1		762.528	320.255	0.128493	Neuropeptide	Nematode Specific Peptide family/group A	5
	H12D21.13	WBGene00044272	nspa-4		226.096	148.831	0.9575	Neuropeptide	Nematode Specific Peptide family/group A	3
	H20E11.2	WBGene00019214			32.3479	18.7422	0.223964	Extracellular matrix		5		1,2
	H20E11.3	WBGene00019215			129.201	119.024	1.26687	Extracellular matrix		4		1,2
	H22K11.1	WBGene00000216	asp-3		2450.66	1732.36	1.32896	Degradation	ASpartyl Protease	4
	H23N18.2	WBGene00019233	ugt-14		2.02706	0.928435	0.488538	Stress	UDP-GlucuronosylTransferase	4
	H23N18.3	WBGene00019234	ugt-8		16.0386	9.8749	0.435089	Stress	UDP-GlucuronosylTransferase	2
	H23N18.4	WBGene00019235			2.26252	1.85076	1.26388	Stress		1
	H23N18.6	WBGene00044534			6.5377	4.88727	1.2008	Unknown		2
	H24G06.1	WBGene00019237			39.2025	26.4666	0.0586439	Unknown		0
	H24O09.2	WBGene00019243	fbxb-72		1.2871	0.710952	0.896295	Degradation	F-box B protein	1
	H43E16.1	WBGene00019273			21.468	15.4699	0.546779	Unknown		5
	K01A2.11	WBGene00019285	cbn-1		5.88785	5.19721	1.25613	Calcium	Calcium BiNding protein homolog	3
	K01A6.4	WBGene00010446			1.91044	2.13218	1.31536	Unknown		1
	K01B6.1	WBGene00010453	fozi-1		9.31733	5.80179	0.44672	Nuclear	FOrm-homology and ZInc finger domains	2
	K01D12.11	WBGene00010470	cdr-4		82.3472	52.656	0.270561	Stress	CaDmium Responsive	2	L1
	K01H12.4	WBGene00010486			5.7089	2.11729	0.185474	Unknown		0
	K02A2.5	WBGene00019290			2.65	1.5502	0.96115	Unknown		4
	K02D3.1	WBGene00010504			5.02543	3.30767	1.02588	Unknown		2
	K02D7.1	WBGene00019298			262.627	161.453	0.118567	Unknown		5	L3
	K02D7.4	WBGene00001099	dsc-4		108.043	67.985	0.154949	Other	Defecation Suppressor of Clk-1	3
	K02D7.5	WBGene00019300	swt-1		37.8468	25.4057	0.418592	Nuclear	RAG1-activating protein 1 homolog	2
	K02E11.1	WBGene00010510	ent-3		2.73107	0.81074	0.063694	Transport	Equilibrative Nucleoside Transporter	6
	K02E2.4	WBGene00002118	ins-35		8.12532	5.43829	1.11419	Neuropeptide	INSulin related	4
	K02E7.11	WBGene00019315			3.16536	1.5836	0.815972	Unknown		2
	K02G10.4	WBGene00001454	flp-11		60.7282	31.6716	0.115218	Neuropeptide	FMRF-Like Peptide	2
	K03A1.4	WBGene00019352			60.2626	31.9306	1.23483	Calcium		3
	K03C7.2	WBGene00001441	fkh-9		107.861	74.1238	0.131781	Nuclear	ForKHead transcription factor family	2
	K03E6.7	WBGene00019365			31.637	19.244	0.145586	Unknown		1
	K04E7.2	WBGene00003877	pept-1		631.735	816.849	1.2974	Transport	OligoPeptide Transporter	4
	K04E7.3	WBGene00003551	nas-33		13.9634	21.1665	0.439683	Signaling	Nematode AStacin protease	2
	K04F1.9	WBGene00019388			30.4189	18.1788	0.678917	Unknown		0
	K04H4.5	WBGene00010574			7.64805	2.33093	0.0790319	Unknown		2
	K04H4.6	WBGene00000799	crn-6		40.9706	33.4262	0.940507	Development	Cell-death-Related Nuclease	4
	K06A9.1	WBGene00019435			11.3096	11.0273	1.31664	Unknown		1
	K06A9.2	WBGene00019436			5.86084	2.4809	0.18608	Degradation		1	L1
	K07D4.9	WBGene00019488			48.5688	23.267	0.170846	Unknown		0
	K07F5.9	WBGene00006039	ssp-10		63.4247	23.8954	0.0528852	Development	Sperm-Specific family, class P	2
	K07H8.12	WBGene00044509			44.0682	17.1595	0.286099	Unknown		5
	K07H8.5	WBGene00019506			1.63035	0.677998	0.453103	Unknown		1
	K08A2.2	WBGene00019512			3.10768	1.07008	0.205784	Unknown		0
	K08A8.2	WBGene00004949	sox-2		33.5799	26.1652	0.826099	Nuclear	SOX (mammalian SRY box) family	3
	K08C9.1	WBGene00010650			3.43355	1.34229	0.33585	Unknown		4
	K08C9.2	WBGene00010651			14.1796	5.89104	0.19106	Unknown		1
	K08D10.7	WBGene00019530	scrm-8		2.89163	1.01401	0.186075	Signaling	SCRaMblase (phospholipid scramblase)	0
	K08D8.3	WBGene00010657			18.1176	12.6566	0.707737	Extracellular matrix		2	L3
	K08D8.4	WBGene00010658			8.86327	5.31531	0.226107	Extracellular matrix		1
	K08D8.6	WBGene00010660			158.571	176.122	1.23696	Extracellular matrix		3
	K08F4.5	WBGene00010679			6.84076	2.1237	0.101297	Unknown		6
	K08F9.3	WBGene00010686			5.15231	2.47481	0.498142	Metabolism		3
	K09C6.1	WBGene00019555			1.00393	0.312228	0.186477	Signaling: kinase		0
	K09C6.7	WBGene00019561			3.64304	1.1176	0.0726847	Unknown		1
	K09C6.8	WBGene00019562			1.569	0.415425	0.0925498	Unknown		1
	K09C8.4	WBGene00010716	lge-1		1.12375	1.13757	1.33061	Metabolism	LARGE (mouse dystroglycan glycosylation) homolog	0
	K09C8.7	WBGene00010717			5.15218	2.61659	0.766175	Unknown		1
	K09D9.1	WBGene00019564			9.95892	10.3819	1.32011	Unknown		3	L1
	K09E4.4	WBGene00010722			5.27406	2.20782	0.0710872	Unknown		1
	K09E9.1	WBGene00010724			17.9624	11.1283	0.190472	Transport		3
	K09H11.6	WBGene00019603			4.70848	1.73465	0.360591	Unknown		4
	K10B2.2	WBGene00019605			219.577	231.503	1.30376	Degradation	Uncharacterized serine carboxypeptidase	1		1,2
	K10D11.1	WBGene00010745	dod-17		1543.4	2031.42	1.23945	Extracellular matrix	Downstream Of DAF-16 (regulated by DAF-16)	3		1,2
	K10D11.3	WBGene00010747			8.76535	6.31315	0.913503	Extracellular matrix		1
	K10D11.5	WBGene00010749			56.7225	38.8423	0.385987	Extracellular matrix		0
	K10D11.6	WBGene00010750			29.7761	19.6845	0.40958	Extracellular matrix		2
	K10D2.8	WBGene00189952			4.1617	1.27458	0.1105	Unknown		2
	K10F12.3	WBGene00004045	pll-1		5.19099	2.81675	0.209128	Signaling	PhosphoLipase C Like	3
	K10G4.3	WBGene00010752			4.55259	2.66268	0.838294	Unknown		0
	K10H10.10	WBGene00010765			1.21583	0.845717	1.17625	Unknown		1
	K10H10.4	WBGene00010760			8.38654	7.53609	1.30397	Unknown		4
	K10H10.6	WBGene00010762			1.36312	0.686923	0.796124	Mitochondrial		2
	K11C4.1	WBGene00019642			4.60827	1.20717	0.0605454	Signaling: kinase		2
	K11D12.5	WBGene00019645	swt-7		198.881	168.486	1.08474	Nuclear		1
	K11D12.9	WBGene00019649			6.73924	3.54167	0.520169	Nuclear		2
	K11E4.1	WBGene00010773			4.65196	2.38425	0.625988	Metabolism		1
	K11H12.4	WBGene00019660			43.8377	55.4741	0.906553	Unknown		1		1,2
	M01A8.1	WBGene00010795			11.605	5.94331	0.492657	Unknown		1
	M01A8.2	WBGene00010796			20.3251	13.2168	0.166889	Unknown		0
	M01G12.9	WBGene00010822			28.2771	21.8679	1.02779	Unknown		1
	M02B7.3	WBGene00003884	osm-3		3.37165	1.49743	0.0988273	Structural	OSMotic avoidance abnormal	1
	M02D8.4	WBGene00019730	asns-2		12.9005	11.8968	1.27281	Unknown		2
	M02E1.2	WBGene00019734			17.6786	7.32911	0.33114	Unknown		0
	M02H5.1	WBGene00003689	nhr-99		8.10653	5.9582	1.08209	Nuclear	Nuclear Hormone Receptor family	1
	M03F4.3	WBGene00006475	tyra-3		1.9562	1.60725	1.12878	Signaling: receptor	TYRAmine receptor	3
	M04D8.6	WBGene00010864	xbx-3		3.6354	1.78536	0.68086	Nuclear	X-BoX promoter element regulated	2
	M04G7.1	WBGene00019772			28.9915	13.0539	0.112157	Other		0
	M04G7.2	WBGene00019773			0.89734	0.272586	0.204831	Signaling: phosphatase		1
	M05B5.3	WBGene00010871			3.6234	1.16317	0.119406	Unknown		0		3
	M05D6.1	WBGene00010874			2.50843	0.904443	0.247585	Signaling: kinase		0
	M05D6.5	WBGene00010878			111.942	67.5855	0.117851	Unknown		1		2
	M05D6.6	WBGene00010879			144.998	96.7123	0.128107	Unknown		1	L1, L3	2
	M05D6.7	WBGene00001523	gbh-2		14.5297	5.76829	0.0519103	Metabolism	Gamma Butyrobetaine Hydroxylase	1
	M110.1	WBGene00000652	col-76		64.3654	47.1742	0.572499	Extracellular matrix	COLlagen	1
	M110.2	WBGene00006658	twk-3		2.51222	2.52675	1.33188	Transport	TWiK family of potassium channels	5
	M110.7	WBGene00010915			0.803329	0.299939	0.281974	Unknown	Uncharacterized NTE family protein M110.7	4
	M117.4	WBGene00010920			2.10788	0.873134	0.318384	Unknown		0
	M162.2	WBGene00010928	clec-258		3.52915	3.09989	1.30486	Detoxification	C-type LECtin	1
	M162.7	WBGene00010933			1.60195	0.680577	0.374569	Unknown		5
	M176.2	WBGene00010941	gss-1		245.415	162.954	0.0850617	Unknown		5	L1	2
	M176.9	WBGene00014813			2.3087	0.850079	0.22019	Unknown		0
	M28.8	WBGene00010899			43.3226	27.3377	0.174547	Unknown		4		1
	M60.2	WBGene00019779			606.377	385.914	0.206521	Unknown		4
	M60.4	WBGene00019780			160.771	152.777	1.29434	Unknown		1	L1
	M79.4	WBGene00001462	flp-19		58.5787	25.9877	0.0953203	Neuropeptide	FMRF-Like Peptide	3
	PDB1.1	WBGene00019803			62.213	70.7821	1.22985	Signaling		1
	R01H2.2	WBGene00019810			1.43779	0.642889	0.565306	Unknown		1
	R02D5.7	WBGene00010980			14.1913	4.50978	0.0970717	Unknown		2
	R03A10.6	WBGene00010986	sprr-1		1.54273	0.931419	0.711626	Development	Sex Peptide Receptor (Drosophila) Related	1
	R03E9.1	WBGene00003163	mdl-1		109.273	65.3062	0.105275	Nuclear	MAD-Like	0
	R03E9.4	WBGene00002149	irk-1		1.18897	1.25369	1.32046	Transport	Inward Rectifying K (potassium) channel family	2
	R03G5.5	WBGene00019846			22.0689	25.837	1.20198	Stress	Glutathione peroxidase	4		1,4
	R03G8.3	WBGene00010998			9.30753	7.30074	1.08689	Unknown		3
	R03H4.6	WBGene00019852	bus-1		0.444598	0.409251	1.31605	Metabolism		2
	R05A10.1	WBGene00011018			2.95541	1.95139	1.03957	Unknown		1
	R05H10.5	WBGene00011045			736.529	532.202	0.51251	Stress	Probable glutathione peroxidase R05H10.5	1
	R05H5.2	WBGene00000389	cdc-25.4		1.35988	0.472148	0.322884	Development	Cell Division Cycle related	1
	R06C7.6	WBGene00011065			8.48796	2.32978	0.189347	Unknown		1
	R06F6.7	WBGene00011070			43.4139	14.8714	0.0567763	Unknown		0
	R07B1.5	WBGene00011077			0.958584	0.313763	0.322444	Unknown		2
	R07B1.8	WBGene00001608			2.83425	1.299	0.467016	Unknown		3
	R07B5.3	WBGene00005703	sru-40		0.881878	0.708536	1.26912	Signaling: receptor	Serpentine Receptor, class U	3
	R07B7.15	WBGene00011099	nhr-208		2.26779	1.05291	0.531555	Nuclear	Nuclear Hormone Receptor family	1
	R07B7.16	WBGene00011100	nhr-209		7.60351	3.17306	0.176238	Nuclear	Nuclear Hormone Receptor family	4	L1
	R07C3.13	WBGene00019929			2.03698	0.393828	0.0515336	Unknown		1
	R08A2.1	WBGene00011132			3.7576	1.2903	0.206362	Unknown		1
	R08A2.2	WBGene00011133			3.27382	0.829704	0.0611728	Signaling: phosphatase	Serine/threonine protein phosphatase	2
	R08B4.5	WBGene00011141			13.8124	3.52349	0.0574338	Unknown		3
	R09B5.9	WBGene00000558	cnc-4		19.0898	23.2548	1.25338	Other	CaeNaCin (Caenorhabditis bacteriocin)	0
	R09H10.7	WBGene00011184			12.7798	6.60211	0.819234	Unknown		2
	R102.10	WBGene00011297			4.02871	1.36245	0.167432	Unknown		1
	R107.1	WBGene00003518	nac-2		12.0428	8.69795	0.775608	Transport	NADC (Na+-coupled dicarboxylate transporter) family	0
	R10D12.10	WBGene00011191			1.97053	0.746312	0.280261	Signaling: kinase		1
	R10E4.7	WBGene00011203			10.6298	3.42858	0.0923593	Unknown		1
	R10E8.8	WBGene00011213			14.2848	6.67808	0.139605	Degradation		1
	R11.2	WBGene00011227			12.6805	5.93298	0.357361	Unknown		0
	R11D1.12	WBGene00045336			14.6665	5.40606	0.270179	Unknown		0
	R11E3.1	WBGene00020003			5.79144	1.95261	0.0711512	Signaling: kinase		4
	R13G10.4	WBGene00011260			0.992896	0.338994	0.240093	Stress		1
	R13H4.5	WBGene00011263			20.651	10.3193	0.174814	Degradation		4
	R13H7.2	WBGene00020069			2.89278	1.58713	0.445433	Signaling: receptor		3
	R13H9.1	WBGene00020070	rmd-6		6.70169	2.83144	0.341394	Structure	Regulator of Microtubule Dynamics	2
	R13H9.5	WBGene00020071			4.48	1.28042	0.0841526	Signaling: kinase		1
	R148.7	WBGene00020105			6.4975	2.30004	0.189435	Unknown		0
	R160.4	WBGene00020121			4.73239	1.69985	0.332832	Unknown		3
	R173.4	WBGene00020126	flp-26		51.7934	21.0867	0.154174	Neuropeptide	FMRF-Like Peptide	1
	R186.1	WBGene00011305			2.99709	1.13158	0.275216	Unknown		3
	R90.2	WBGene00011284	ttr-27		25.5612	13.6569	0.541069	Signaling: secreted	TransThyretin-Related family domain	2
	R90.5	WBGene00011287	glb-24		3.28619	2.34807	1.11594	Stress	GLoBin	1
	T01B10.4	WBGene00003613	nhr-14		23.7548	15.1641	0.228457	Nuclear	Nuclear Hormone Receptor family	2
	T01B11.2	WBGene00020139			109.689	101.106	1.2336	Metabolism	Alanine--glyoxylate aminotransferase 2-like	1
	T01B6.3	WBGene00020135	aakg-4		17.2216	8.04379	0.0834067	Stress		3	L1
	T01C3.5	WBGene00011322			5.40276	2.46242	0.486323	Unknown		0
	T01C4.1	WBGene00020141			0.675232	0.262417	0.299154	Metabolism		1
	T01D3.3	WBGene00011328			7.75847	6.36157	1.10263	Stress		2
	T01E8.3	WBGene00004038	plc-3		32.592	26.4742	0.93554	Signaling	PhosphoLipase C	3
	T01E8.9	WBGene00011336	ubxn-5		10.8461	5.17234	0.497515	Other	UBX-containing protein in Nematode	1
	T01G1.2	WBGene00011337			19.5213	10.9057	0.470277	Unknown		2
	T01G6.5	WBGene00020152	nhr-211		3.76404	2.19902	0.833703	Nuclear	Nuclear Hormone Receptor family	0
	T01G6.6	WBGene00020153	nhr-212		7.56572	4.56457	0.510011	Nuclear	Nuclear Hormone Receptor family	1	L1
	T02B11.3	WBGene00020155			235.785	133.136	0.0552827	Unknown		2
	T02B5.1	WBGene00011362			0.689027	1.19307	0.878041	Metabolism		0
	T02C5.1	WBGene00020158			185.478	133.761	0.210705	Unknown		3
	T02C5.5	WBGene00006742	unc-2		17.9163	14.1074	0.703424	Calcium	UNCoordinated	0
	T02D1.6	WBGene00011372			2.32884	0.868245	0.262336	Signaling: receptor		0
	T02E1.6	WBGene00011378			9.34137	3.32938	0.143614	Unknown		1
	T02E9.1	WBGene00011381			3.42448	1.34587	0.274725	Signaling: receptor		3
	T02H6.7	WBGene00020177			3.90031	1.18014	0.197156	Extracellular matrix		3
	T03D8.4	WBGene00001723	grl-14		3.01216	1.54186	0.6214	Signaling	GRound-Like (grd related)	4
	T03D8.5	WBGene00001547	gcy-22		1.83018	1.22322	0.992941	Signaling: kinase	Guanylyl CYclase	3
	T03F7.1	WBGene00004910	snf-11		13.9201	8.53549	0.389176	Transport	Sodium:Neurotransmitter symporter Family	0	L1
	T04A8.4	WBGene00044078	tag-243		21.3212	7.59907	0.0620374	Unknown	Temporarily Assigned Gene name	1
	T04C12.3	WBGene00011428			74.6895	37.8223	0.157013	Unknown		3
	T04F3.3	WBGene00011438			3.30726	0.869909	0.0712229	Signaling: phosphatase		4
	T04F8.7	WBGene00011445			34.6796	18.6129	0.12196	Unknown		1		1
	T04H1.9	WBGene00006539	ttb-6		8.96517	3.87511	0.186141	Other	Tubulin, Beta	0	L1
	T05A10.6	WBGene00011463			9.95401	2.99989	0.0965804	Unknown		2
	T05A7.5	WBGene00020222	fut-6		12.4813	8.93858	0.937474	Metabolism	FUcosyl Transferase	3
	T05A8.3	WBGene00020229			80.3028	40.9773	0.0774595	Unknown		0
	T05B4.1	WBGene00020236	lgc-1		1.21531	0.377599	0.252338	Transport	Ligand-Gated ion Channel	3
	T05B4.2	WBGene00003647	nhr-57		9.84294	4.72749	0.274747	Nuclear	Nuclear Hormone Receptor family	3	L1
	T05C12.10	WBGene00004264	qua-1		9.38007	5.11599	0.149486	Metabolism	QUAhog (hedgehog related)	5
	T05F1.10	WBGene00000968	dhs-4		16.6454	13.8679	1.22096	Mitochondrial	DeHydrogenases, Short chain	1
	T05F1.5	WBGene00011491			6.3473	2.07757	0.0836132	Unknown		2
	T05F1.7	WBGene00011492			1.62573	0.677696	0.437593	Unknown		2
	T05F1.9	WBGene00011494			48.5916	33.341	0.494932	Unknown		4
	T05H4.8	WBGene00020271			0.173452	0.444191	1.30938	Unknown
	T06C10.6	WBGene00002208	kin-26		2.0391	0.492747	0.0668469	Signaling: kinase	protein KINase	3
	T06D4.4	WBGene00020293			0.843336	0.232887	0.144668	Degradation		2
	T06E4.12	WBGene00044011			3.15052	1.22499	0.132249	Unknown		1
	T06E4.4	WBGene00000720	col-147		64.8711	33.8039	0.0670586	Extracellular matrix	COLlagen	1
	T06E4.7	WBGene00011534			0.374992	0.284084	1.31617	Unknown		0
	T06E6.3	WBGene00005931	fbxa-199		1.62183	1.02392	1.06922	Degradation	F-box A protein	2
	T07D1.3	WBGene00020302			4.12232	1.70821	0.447767	Metabolism		5
	T07D10.6	WBGene00011586	flp-33		40.666	13.6119	0.0579516	Neuropeptide	FMRF-Like Peptide	1
	T07F10.6	WBGene00011592			0.182772	0	0.579672	Unknown		1
	T07G12.1	WBGene00000288	cal-4		15.5982	11.2635	0.918186	Calcium	CALmodulin related genes	1
	T07G12.2	WBGene00011593			0.744885	0.339577	0.640801	Unknown		1
	T07H6.1	WBGene00020330			6.25573	3.97254	0.584549	Metabolism		3
	T08A9.12	WBGene00004987	spp-2		1010.69	625.182	0.129006	Other	SaPosin-like Protein family	1
	T08B1.3	WBGene00000111	alh-5		34.9446	17.765	0.0683055	Stress	ALdehyde deHydrogenase	4
	T08B1.4	WBGene00020341			13.5654	4.8737	0.0590647	Unknown		1
	T08E11.7	WBGene00020363	fbxa-3		4.67344	2.20453	0.512663	Degradation	F-box A protein	0	L1
	T08G11.2	WBGene00044684			4.02198	1.30688	0.157651	Signaling		2
	T08G3.4	WBGene00011617			2.35215	0.675544	0.0860153	Unknown		1
	T08G5.12	WBGene00002093	ins-10		27.14	6.3968	0.0803541	Neuropeptide	INSulin related	1
	T08H10.3	WBGene00020370			3.34144	1.19466	0.352181	Unknown		3
	T09A5.1	WBGene00023408	cex-2		33.9528	14.2436	0.0574005	Calcium	CalEXcitin	3
	T09B9.3	WBGene00011644			1.95458	1.12746	0.911422	Signaling		0
	T09F5.10	WBGene00011669			2.66135	0.714009	0.0905534	Unknown		2
	T10A3.1	WBGene00006750	unc-10		6.56392	4.35594	0.381758	Calcium	UNCoordinated	0
	T10B10.6	WBGene00011683	phat-6		40.3237	16.8999	0.0641848	Other	PHAryngeal gland Toxin-related	0
	T10B9.5	WBGene00011675	cyp-13A3		0.767966	0.417427	0.878141	Detoxification	CYtochrome P450 family	3
	T10C6.15	WBGene00050899			11.9554	5.06012	0.239635	Unknown		1
	T10E10.1	WBGene00000741	col-168		53.7648	37.5548	0.561156	Extracellular matrix	COLlagen	0
	T10E10.2	WBGene00000740	col-167		82.3605	53.5703	0.251549	Extracellular matrix	COLlagen	1
	T10E10.5	WBGene00000742	col-169		32.0476	21.7324	0.654787	Extracellular matrix	COLlagen	3
	T10E10.6	WBGene00000743	col-170		25.8613	19.3114	0.949614	Extracellular matrix	COLlagen	1
	T10H4.12	WBGene00000783	cpr-3		80.6957	47.1162	0.0908197	Degradation	Cysteine Protease related	0	L3
	T10H9.2	WBGene00004740	scd-2		4.00126	1.58351	0.0605127	Signaling: kinase	Suppressor of Constitutive Dauer formation	2
	T11F8.4	WBGene00020435			2.25956	0.571994	0.0527417	Signaling: kinase		2
	T11F9.4	WBGene00000007	aat-6		56.8447	52.2063	1.23656	Transport	Amino Acid Transporter	3
	T12A7.2	WBGene00011723			15.9097	7.94793	0.106444	Signaling		1
	T12B5.1	WBGene00020448	fbxa-51		13.6944	13.3713	1.32723	Degradation	F-box A protein	3
	T12B5.12	WBGene00020458	fbxa-70		3.95308	2.94534	1.19008	Unknown		3
	T12B5.8	WBGene00020455	fbxa-59		41.9226	34.3063	1.099	Degradation	F-box A protein	4
	T12D8.5	WBGene00011733			80.2175	43.0731	0.304331	Unknown		3
	T12E12.6	WBGene00020465			0.986411	0.221952	0.0614406	Degradation		2
	T13A10.11	WBGene00006416	sams-5		10.9462	5.63469	0.109208	Metabolism	S-adenosyl methionine synthase	0
	T13A10.5	WBGene00003754	nlp-16		22.4968	10.7936	0.119019	Neuropeptide	Neuropeptide-Like Protein	4
	T13F3.8	WBGene00044205			4.71035	1.50651	0.159791	Unknown		3
	T14B1.1	WBGene00011763			26.0278	24.8893	1.30803	Unknown		3
	T14F9.4	WBGene00003968	peb-1		16.5118	8.37112	0.0726459	Development	Pharyngeal Enhancer Binding	2	L1
	T14G8.4	WBGene00011772			1.49441	0.717908	0.644102	Unknown		1
	T15B12.2	WBGene00020531			2.43665	0.727496	0.128156	Signaling: kinase		3
	T15B7.16	WBGene00020528	lgc-54		1.19317	1.58159	1.20643	Transport	Ligand-Gated ion Channel	0		1
	T16G1.4	WBGene00011798			13.297	5.6676	0.110229	Unknown		1
	T16G12.1	WBGene00011803			59.7929	64.5585	1.27935	Degradation		1		1
	T16G12.7	WBGene00011808			3.03746	0.932114	0.144082	Signaling: phosphatase	Serine/threonine protein phosphatase	2
	T16H12.9	WBGene00011817			10.2096	4.29689	0.227145	Unknown		1
	T19C4.5	WBGene00011839			17.2858	7.22256	0.0927457	Stress		1
	T19D12.3	WBGene00020578			373.491	314.899	1.06672	Unknown		2
	T19D12.4	WBGene00020579			129.535	117.151	1.14938	Unknown		1
	T19D12.5	WBGene00020580			5.41859	3.09686	0.746725	Signaling: kinase		2		3
	T19D2.3	WBGene00020568			11.0406	7.48123	1.08619	Unknown		7
	T19F4.1	WBGene00020586	frpr-18		3.24697	1.52573	0.392159	Signaling: receptor		4
	T19H12.1	WBGene00020587	ugt-9		9.75201	8.02419	1.17287	Stress	UDP-GlucuronosylTransferase	3
	T19H12.11	WBGene00020594	ugt-10		32.7248	39.3264	1.07321	Stress	UDP-GlucuronosylTransferase	2
	T20B5.2	WBGene00020595			11.1459	6.33271	0.60656	Unknown		0
	T20D3.2	WBGene00011856			790.846	822.201	1.30696	Unknown		1
	T20G5.7	WBGene00011869	dod-6		314.254	203.143	0.207911	Other	Downstream Of DAF-16 (regulated by DAF-16)	1
	T20H4.2	WBGene00020635			3.5518	1.07027	0.162827	Nuclear		3
	T21B4.4	WBGene00011878			2.28273	0.814614	0.09457	Signaling: receptor		3
	T21C12.3	WBGene00011899			12.5754	5.81651	0.36869	Unknown		0
	T21C9.9	WBGene00011895			6.41054	5.03155	1.18979	Unknown		2
	T22A3.4	WBGene00044070	set-18		23.2929	16.6861	0.561334	Other	SET (trithorax/polycomb) domain containing	1	L3
	T22B11.3	WBGene00020677			11.968	4.19109	0.0646893	Signaling: kinase		1
	T22B3.1	WBGene00001079	dpy-20		1.64712	0.363904	0.0562998	Extracellular matrix	DumPY : shorter than wild-type	1
	T22B3.3	WBGene00011911			13.1343	4.0481	0.0829798	Development		1
	T22E5.1	WBGene00020690			55.3013	46.6255	1.26597	Unknown		3
	T22H6.7	WBGene00000017	abf-6		35.7393	19.0154	0.297973	Detoxification	AntiBacterial Factor related	1
	T23B3.5	WBGene00020713			22.2175	8.45215	0.088556	Unknown		2
	T23E7.4	WBGene00003744	nlp-6		55.0517	30.9145	0.319305	Neuropeptide	Neuropeptide-Like Protein	1
	T23E7.6	WBGene00044772			100.97	48.2319	0.54436	Unknown		3
	T23F11.3	WBGene00011955	cdka-1		12.8594	11.466	1.25076	Signaling: kinase	Cyclin-Dependent Kinase 5 Activating protein homolog	3	L1
	T23F2.2	WBGene00020735			5.33097	3.26209	0.330979	Unknown		3
	T23F4.2	WBGene00020740			37.7621	22.5958	0.351532	Unknown		1
	T23G11.1	WBGene00011968			25.6163	10.3339	0.136255	Unknown		1
	T23G11.6	WBGene00011971	iron-9		21.6783	16.5538	0.571786	Unknown		2
	T23G5.5	WBGene00000934	dat-1		1.99756	1.04196	0.638294	Transport	DopAmine transporter	3
	T24C4.4	WBGene00020760			55.6814	33.9793	0.481233	Unknown		3
	T24F1.5	WBGene00011997			36.366	26.8871	1.06875	Unknown		0
	T24F1.6	WBGene00007041	tag-180		5.74654	4.52011	1.03035	Calcium	Voltage gated calcium channel (gut/neurons)	1
	T24H10.7	WBGene00012005	jun-1		91.1509	58.1252	0.0804742	Nuclear	JUN transcription factor homolog	3	L1
	T25B6.2	WBGene00020788			403.929	386.782	1.31664	Degradation		2		1
	T25B6.5	WBGene00020791			11.2007	7.47624	1.04061	Unknown		0
	T25B6.6	WBGene00020792			35.683	23.1726	0.886216	Unknown		6	L3
	T25B9.4	WBGene00012010			2.08165	0.53264	0.0599543	Signaling: kinase		1
	T25B9.7	WBGene00012013	ugt-54		15.4487	8.46598	0.183442	Stress	UDP-GlucuronosylTransferase	4
	T25C12.1	WBGene00003003	lin-14		45.2357	30.821	0.233514	Development	abnormal cell LINeage	1	L1, L3, L4
	T25C8.3	WBGene00001605	gln-4		1.5226	0.415053	0.155679	Metabolism	GLutamiNe synthetase (glutamate-ammonia ligase)	1
	T25D10.5	WBGene00020802	btb-2		2.84054	0.69736	0.0721031	Signaling	BTB (Broad/complex/Tramtrack/Bric a brac) domain protein	1
	T25E12.11	WBGene00012026	srz-100		1.52796	0.705447	0.644796	Signaling: receptor	Serpentine Receptor, class Z	1
	T25E12.12	WBGene00012027	fbxa-127		8.73041	5.71794	0.950239	Degradation	F-box A protein	2
	T25E12.13	WBGene00012028	srz-99		4.48169	3.75785	1.27068	Signaling: receptor	Serpentine Receptor, class Z	1
	T25E4.2	WBGene00020804			1.17213	0.420812	0.332599	Unknown		0
	T26C12.6	WBGene00044469	clec-173		163.349	115.828	0.465145	Detoxification	C-type LECtin	2
	T26C5.1	WBGene00001761	gst-13		415.227	339.929	0.960538	Stress	Glutathione S-Transferase	2	L1	1,2,4
	T26H10.1	WBGene00000955	des-2		5.27701	2.27753	0.186141	Transport	DEgeneration Suppressor	2
	T26H5.4	WBGene00012069			3.05999	1.75865	0.972363	Unknown		0
	T26H5.9	WBGene00044206			312.578	174.268	0.185481	Unknown		2
	T27A3.1	WBGene00020838			95.8906	88.9133	1.16469	Unknown		3	L1
	T27A3.3	WBGene00006044	ssp-16		30.8264	10.8977	0.114912	Development	Sperm-Specific family, class P	2
	T27A8.5	WBGene00012077			0.840034	0.666538	1.25973	Unknown		1
	T27B7.4	WBGene00003705	nhr-115		5.33156	3.4078	0.846939	Nuclear	Nuclear Hormone Receptor family	1
	T27D12.1	WBGene00012085			30.236	19.923	0.200288	Transport		2
	T27E4.7	WBGene00020865			74.5405	47.4495	0.450335	Unknown		0	L1
	T27F2.2	WBGene00012100			19.6074	11.6962	0.14918	Signaling		3
	T27F2.4	WBGene00012101	zip-10		70.5863	48.0972	0.570553	Nuclear		0
	T28A11.3	WBGene00020870			2.8309	1.39936	0.717574	Unknown		1
	T28C6.4	WBGene00000691	col-117		202.096	138.862	0.333948	Extracellular matrix	COLlagen	1
	T28C6.5	WBGene00012120			2.82973	1.33979	0.576591	Signaling		0
	T28C6.6	WBGene00000594	col-3		204.297	140.623	0.339283	Extracellular matrix	COLlagen	1
	T28D6.5	WBGene00012125			10.6372	6.54136	0.197244	Unknown		0	L1
	T28F3.4	WBGene00012130			7.67091	4.09239	0.133092	Transport		1
	T28F3.7	WBGene00012133			1.61026	0.770801	0.598995	Unknown		5
	T28F4.2	WBGene00012137	asic-2		0.816911	0.710973	1.30071	Transport	Acid-sensing/Amiloride-Sensitive Ion Channel family	1
	T28F4.3	WBGene00012138			1.816	0.734602	0.358743	Signaling: phosphatase		4
	VK10D6R.1	WBGene00012152	cnc-10		60.8739	26.8227	0.237762	Other	CaeNaCin (Caenorhabditis bacteriocin)	1
	W01A11.3	WBGene00006815	unc-83		52.9992	42.7174	0.528023	Development	UNCoordinated	4
	W01A11.7	WBGene00020912			9.85852	4.96494	0.369817	Unknown		4
	W01B6.5	WBGene00012172			2.19511	0.752526	0.189331	Signaling: kinase		3
	W01B6.6	WBGene00012173			1.74384	0.81976	0.610403	Signaling: phosphatase		2
	W01C8.6	WBGene00000295	cat-1		2.54268	1.25979	0.362429	Transport	abnormal CATecholamine distribution	1
	W01C9.4	WBGene00012177	decr-1.2		3.51575	1.04272	0.124401	Mitochondrial	Uncharacterized oxidoreductase	1
	W01F3.3	WBGene00012186	mlt-11		16.6844	11.7982	0.0591233	Development	MoLTing defective	1
	W01H2.3	WBGene00004285	rab-37		2.82354	1.3122	0.341179	Signaling	RAB family	0
	W02A2.9	WBGene00044280			487.559	251.195	0.496363	Unknown		3	L1
	W02B12.4	WBGene00012202			14.7789	12.6524	1.20795	Metabolism		4
	W02G9.4	WBGene00020954			139.252	108.377	0.79423	Unknown		0		3
	W03B1.1	WBGene00020971			2.83497	2.56758	1.3169	Unknown		2
	W03D8.2	WBGene00020985			2.88636	0.83911	0.11406	Signaling: phosphatase	Serine/threonine protein phosphatase	2		3
	W03F9.4	WBGene00021002			2.41211	1.53723	0.826155	Unknown		5
	W04G3.11	WBGene00044153			1.24697	0.407459	1.08606	Unknown		2
	W05B5.3	WBGene00003675	nhr-85		7.60625	4.14757	0.326616	Nuclear	Nuclear Hormone Receptor family	0	L1
	W05E10.1	WBGene00012280			40.4601	49.0232	1.02829	Transport		1		1,2
	W05F2.4	WBGene00021036			21.9951	13.5076	0.051749	Unknown		1
	W06A7.5	WBGene00012294	nspa-8		288.039	162.917	0.847133	Neuropeptide	Nematode Specific Peptide family/group A	5		1,2
	W06B3.2	WBGene00004859	sma-5		37.7061	27.6091	0.312449	Signaling: kinase	SMAll	0
	W06D11.4	WBGene00012302			0.934599	0.329514	0.401929	Unknown		1
	W06H8.8	WBGene00006436	ttn-1		6.92011	5.27314	0.125982	Signaling: kinase	TiTiN family	0
	W07A12.4	WBGene00012322			7.32778	2.45391	0.0668847	Degradation		1
	W07B8.3	WBGene00021071			20.1557	8.56428	0.104211	Unknown		2
	W07E11.2	WBGene00001446	flp-3		26.9534	14.068	0.259774	Neuropeptide	FMRF-Like Peptide	0
	W07E11.3	WBGene00001445	flp-2		32.5572	13.646	0.0948826	Neuropeptide	FMRF-Like Peptide	0
	W08E12.2	WBGene00021083			13.4036	3.80089	0.0851601	Detoxification		2
	W08E3.4	WBGene00012345			2.92581	0.994624	0.245323	Unknown		0	L1
	W09G10.6	WBGene00021118	clec-125		1.78769	1.35474	1.20316	Detoxification	C-type LECtin	1
	W10C8.6	WBGene00044433			68.1993	18.4379	0.0534742	Unknown		0	L1
	W10G11.19	WBGene00021148			13.1701	9.11012	0.804613	Unknown		1	L3
	Y102A11A.1	WBGene00022411			4.11113	6.16023	1.01564	Unknown		2
	Y102A11A.3	WBGene00022413			43.1252	27.0408	0.142899	Unknown		3		1,3
	Y102A5B.3	WBGene00013609	clec-37		1.93786	1.87866	1.32785	Detoxification	C-type LECtin	2
	Y102A5C.36	WBGene00044213			8.96839	10.7208	1.26616	Unknown		1
	Y102A5C.5	WBGene00014954			71.2832	76.7498	1.30011	Unknown		1
	Y105C5B.11	WBGene00013651			0.962952	0.202609	0.0647468	Nuclear		1
	Y105C5B.14	WBGene00013653			5.21616	4.2269	1.26375	Unknown		3		1
	Y105C5B.18	WBGene00013657			4.60817	1.63671	0.270517	Unknown		1
	Y106G6H.13	WBGene00013723			28.0147	9.57733	0.080907	Unknown		2
	Y110A7A.2	WBGene00022454			1.01759	0.439898	0.625986	Unknown		4
	Y113G7A.10	WBGene00013747	spe-19		1.18947	0.391221	0.327078	Development	defective SPErmatogenesis	1
	Y119C1B.1	WBGene00022467			5.10499	1.33083	0.0641178	Unknown		0
	Y119C1B.3	WBGene00022469			1.78867	0.796723	0.497046	Unknown		0
	Y119C1B.5	WBGene00022471			10.575	12.7049	1.14544	Nuclear		2
	Y15E3A.5	WBGene00012444			67.9812	35.3621	0.0791672	Unknown		3
	Y17G7B.8	WBGene00012462			48.8633	38.7394	0.965712	Degradation		5
	Y18D10A.23	WBGene00012487			176.515	141.319	0.886113	Transport		0
	Y18D10A.7	WBGene00004231	ptr-17		1.29975	0.93145	1.03051	Signaling	PaTched Related family	1
	Y18H1A.1	WBGene00021207			7.15832	3.53511	0.368687	Signaling: phosphatase		4
	Y18H1A.10	WBGene00021214			2.21243	0.6855	0.135318	Signaling: kinase		8
	Y18H1A.11	WBGene00021215			34.9015	27.0469	0.990736	Unknown		6	L3
	Y18H1A.14	WBGene00044461			1.43457	2.02701	1.14936	Unknown		3
	Y19D10A.9	WBGene00021224	clec-209		708.713	1048	0.47399	Detoxification	C-type LECtin	4
	Y22D7AL.16	WBGene00021254			2.65142	2.10152	1.25219	Nuclear		3
	Y22D7AR.13	WBGene00004779	ser-4		5.00175	3.4385	0.886523	Signaling: receptor	SERotonin/octopamine receptor family	1
	Y22F5A.3	WBGene00004364	ric-4		55.9671	36.1614	0.359321	Structural	Resistance to Inhibitors of Cholinesterase	2
	Y22F5A.6	WBGene00003092	lys-3		10.6228	14.7522	1.01661	Metabolism	LYSozyme	3
	Y23H5A.4	WBGene00021271			1.99566	0.464127	0.0670556	Development		0
	Y2C2A.1	WBGene00006453	tag-80		1.64505	0.809089	0.130172	Unknown	Temporarily Assigned Gene name	4
	Y32F6A.4	WBGene00012529			149.63	181.462	0.999644	Transport		3
	Y32F6A.5	WBGene00012530			406.398	329.307	1.00281	Degradation		2		1,2
	Y32G9B.1	WBGene00021309			3.94659	2.78049	1.05168	Unknown		1
	Y34F4.4	WBGene00021339			21.8561	11.0212	0.321612	Unknown		0
	Y37A1A.4	WBGene00045063			9.27456	5.41222	0.624119	Unknown		2
	Y37D8A.23	WBGene00006762	unc-25		20.6531	14.2243	0.424095	Metabolism	UNCoordinated	2
	Y37E11AL.2	WBGene00021358			5.80111	3.04467	0.695653	Unknown		3
	Y37E11B.10	WBGene00021381			7.70757	2.40617	0.75617	Unknown		4
	Y37E3.16	WBGene00021354	fpn-1.1		45.3239	51.5115	1.1429	Signaling	FerroPortiN	3
	Y38E10A.13	WBGene00012591	nspe-1		166.391	117.34	0.800736	Unknown		3
	Y38E10A.14	WBGene00012592			28.4045	38.014	0.7757	Unknown		0
	Y38E10A.15	WBGene00012593	nspe-7		39.816	35.5016	1.30089	Unknown		5
	Y38E10A.16	WBGene00012594	nspe-5		5.18449	3.18463	1.04403	Unknown		3
	Y38E10A.26	WBGene00012604	nspe-2		98.4849	61.1163	0.941934	Unknown		3
	Y38F1A.1	WBGene00012605			10.1534	3.33344	0.0746884	Unknown		2
	Y38F2AR.12	WBGene00021430			35.1206	22.0786	0.11394	Detoxification		5		1,2,3
	Y38H6C.23	WBGene00012634			12.1805	4.77335	0.132965	Unknown		1
	Y38H8A.4	WBGene00012638			4.32386	1.11086	0.0506164	Signaling: kinase		0
	Y39A1B.1	WBGene00012661	clec-163		2.83169	2.79892	1.33156	Detoxification	C-type LECtin	9
	Y39A3CL.5	WBGene00000545	clp-4		34.9046	21.9262	0.106463	Degradation	CaLPain family	1
	Y39B6A.31	WBGene00012690			1.04518	0.334216	0.244686	Unknown		0
	Y39G10AR.11	WBGene00021469			73.3452	52.462	0.24001	Unknown		1	L1
	Y39G8B.1	WBGene00012722			70.3372	61.6257	1.13691	Detoxification		4	L1
	Y39G8B.9	WBGene00012728			90.8185	56.4168	0.598708	Other		2
	Y40B10A.2	WBGene00021487			122.484	109.789	1.23815	Unknown		2	L1, L3
	Y40D12A.2	WBGene00021503			220.002	170.808	0.783584	Degradation		2		1,2
	Y40H4A.1	WBGene00001519	gar-3		6.15422	3.41958	0.211402	Signaling: receptor	G-protein-linked Acetylcholine Receptor	1
	Y41C4A.11	WBGene00012757			9.17197	4.16546	0.255072	Nuclear		0	L1
	Y41D4B.15	WBGene00021517			11.3332	7.85218	0.880864	Unknown		2
	Y41D4B.16	WBGene00021518	hpo-6		301.962	229.011	0.714471	Unknown		1
	Y41D4B.17	WBGene00021519			5.22579	2.65043	0.518375	Unknown		1
	Y41E3.18	WBGene00044003			0.808315	0.33869	0.548272	Unknown		3
	Y41E3.3	WBGene00012763			9.19464	5.28077	0.49745	Unknown		7
	Y41G9A.4	WBGene00021528	gbb-1		5.87854	3.87373	0.50355	Signaling: receptor	GABA B receptor subunit	3
	Y43C5A.1	WBGene00012781	nspd-7		65.2012	27.8425	0.0704782	Neuropeptide	Nematode Specific Peptide family/group D	1
	Y43C5A.3	WBGene00012783			76.0973	39.6348	0.088005	Unknown		0
	Y43D4A.5	WBGene00012791			0.38101	0.280558	1.19672	Unknown		0
	Y43F8A.1	WBGene00012808			38.6136	19.5231	0.831969	Unknown		1
	Y43F8B.13	WBGene00012823			2.19114	1.92608	1.29816	Unknown		1
	Y43F8C.1	WBGene00003763	nlp-25		12.7708	3.53195	0.145279	Neuropeptide	Neuropeptide-Like Protein	0
	Y43F8C.3	WBGene00012825			19.716	11.5224	0.173306	Unknown		1	L1, L3
	Y44A6D.5	WBGene00012855			3.4974	1.18663	0.158738	Metabolism	Branched-chain-amino-acid aminotransferase	2
	Y45F10A.5	WBGene00003755	nlp-17		65.6986	38.3984	0.496982	Neuropeptide	Neuropeptide-Like Protein	0
	Y46C8AL.8	WBGene00021585	clec-74		1530.59	1003.23	1.23833	Detoxification	C-type LECtin	4
	Y46C8AL.9	WBGene00021586	clec-75		3.36401	2.03023	0.630516	Detoxification	C-type LECtin	3
	Y46C8AR.1	WBGene00021587	clec-76		4.61319	3.69649	1.2205	Detoxification	C-type LECtin	2
	Y46E12BR.1	WBGene00021598			1.95892	0.590219	0.192116	Unknown		1
	Y46H3A.1	WBGene00021599	srt-42		1.38495	0.453864	0.184156	Signaling: receptor	Serpentine Receptor, class T	2
	Y46H3A.4	WBGene00021600			4.12486	1.83006	0.1712	Metabolism		1
	Y46H3B.2	WBGene00021603	clec-204		10.1192	17.23	0.305709	Detoxification	C-type LECtin	4		1
	Y46H3D.6	WBGene00021610	nhr-237		7.37745	3.43911	0.379027	Nuclear	Nuclear Hormone Receptor family	1	L1
	Y46H3D.7	WBGene00021611	nhr-238		4.98871	3.21282	0.768213	Nuclear	Nuclear Hormone Receptor family	2
	Y47D3A.11	WBGene00012925	wht-8		2.03573	0.544423	0.0670106	Transport	WHiTe (Drosophila) related ABC transporter	3
	Y47D3A.30	WBGene00001246	elo-8		2.04883	0.956596	0.489548	Metabolism	fatty acid ELOngation	2
	Y47D7A.12	WBGene00021624			9.09865	2.79279	0.106408	Unknown		2
	Y47D7A.13	WBGene00021625			69.3536	71.9051	1.31806	Unknown		0
	Y47G6A.13	WBGene00021639			4.18614	1.82072	0.334348	Signaling: kinase		0
	Y47G6A.15	WBGene00021641			22.3131	15.7305	0.863331	Unknown		1
	Y47G6A.26	WBGene00021650			8.6706	2.64821	0.0928085	Unknown		1		3
	Y47G6A.5	WBGene00021635			26.1543	17.9825	0.34813	Signaling: kinase		1
	Y47H10A.5	WBGene00012961			36.2624	32.6232	1.26472	Unknown		0
	Y48A6A.1	WBGene00006982	zig-5		8.27212	4.85876	0.781125	Extracellular matrix	IG-domain protein	1
	Y48B6A.4	WBGene00001133	eat-2		3.70072	1.66338	0.366774	Transport	EATing: abnormal pharyngeal pumping	3
	Y48B6A.5	WBGene00012979			4.97879	1.44205	0.0553398	Development		2
	Y48B6A.6	WBGene00012980			83.7087	49.4395	0.151283	Calcium		1
	Y48C3A.5	WBGene00012989			10.6424	8.7039	1.13948	Unknown		1	L3
	Y48E1B.9	WBGene00013008	clec-146		27.9552	12.6441	0.06203	Detoxification	C-type LECtin	0
	Y48G9A.9	WBGene00021702			35.9793	21.5805	0.149949	Signaling: phosphatase		0	L1
	Y4C6A.2	WBGene00021152	mgl-1		1.65619	0.804538	0.22262	Signaling: receptor	Metabotropic GLutamate receptor family	0
	Y50E8A.10	WBGene00013053			3.23836	0.960031	0.189333	Unknown		2
	Y51H4A.17	WBGene00013111	sta-1		11.5085	8.2925	0.787583	Nuclear	STAT transcription factor family	3
	Y51H4A.22	WBGene00013116			0.717596	0.0710985	0.0701888	Unknown		1
	Y51H4A.25	WBGene00013119			24.5097	20.3933	1.19655	Signaling		0
	Y52B11B.1	WBGene00013130			4.13259	0.477736	0.268101	Unknown		1
	Y52E8A.3	WBGene00021796			947.322	821.534	1.16207	Stress		1		1,2
	Y53F4A.2	WBGene00013138			9.05868	2.11207	0.108442	Unknown		3	L3, L4
	Y53F4B.11	WBGene00013148			3.91281	1.6776	0.434283	Unknown		3	L1
	Y53H1C.3	WBGene00013158			0.60471	0.34352	0.921966	Unknown		2
	Y54E10A.16	WBGene00021834	mab-31		49.6223	40.5706	0.930065	Unknown		0
	Y54E2A.7	WBGene00013192			3.54245	1.08933	0.174876	Unknown		0
	Y54F10AM.2	WBGene00001410	feh-1		14.7945	12.3112	1.02601	Other	mammalian FE65 Homolog	1
	Y54F10BM.3	WBGene00021858			4.43758	1.76752	0.144037	Signaling: phosphatase		3		3
	Y54F10BM.7	WBGene00021862	fbxa-48		3.00913	1.35493	0.426907	Degradation	F-box A protein	0
	Y54G11A.13	WBGene00013220	ctl-3		93.8755	53.5729	0.0584195	Stress	CaTaLase	2
	Y54G11A.4	WBGene00013215			5.78684	4.47473	1.17915	Unknown		0	L1
	Y54G11A.6	WBGene00000830	ctl-1		77.1265	48.3105	0.164989	Stress	CaTaLase	1
	Y54G2A.11	WBGene00021876			54.0585	40.2856	0.63337	Unknown		1
	Y54G2A.13	WBGene00021878			49.4925	30.0839	0.141147	Unknown		1
	Y54G2A.15	WBGene00021880			29.6343	22.1446	1.12188	Unknown		0
	Y54G2A.33	WBGene00021895	clec-84		926.741	653.13	0.519089	Detoxification	C-type LECtin	3
	Y54G2A.45	WBGene00044488			350.023	409.195	1.12311	Metabolism		1
	Y55B1AR.4	WBGene00021908			3.43056	1.29301	0.262716	Unknown		2
	Y55F3C.2	WBGene00021947	srt-23		10.6226	10.1947	1.31993	Detoxification	Serpentine Receptor, class T	1
	Y57A10A.26	WBGene00013266			72.2696	51.8808	0.512484	Stress		4
	Y57G11C.48	WBGene00013337			1.37102	0.504898	0.419978	Nuclear		2
	Y57G11C.5	WBGene00013303			6.50177	2.47429	0.116328	Unknown		2
	Y57G7A.5	WBGene00021968			4.15254	1.16412	0.110096	Unknown		2
	Y58A7A.6	WBGene00021980	glb-32		4.37999	1.99726	0.522949	Stress	GLoBin	0
	Y5H2B.5	WBGene00021167	cyp-32B1		9.68228	5.91362	0.618229	Detoxification	CYtochrome P450 family	3
	Y61B8A.4	WBGene00044654	fbxa-85		16.7879	14.0555	1.23182	Degradation	F-box A protein	3
	Y61B8B.1	WBGene00005582	sri-70		1.51688	0.507817	0.299157	Signaling: receptor	Serpentine Receptor, class I	0
	Y62F5A.10	WBGene00013388			4.38	1.60431	0.154011	Signaling: phosphatase		0
	Y64G10A.6	WBGene00013415			9.58796	4.49039	0.0804956	Unknown		2
	Y65B4A.9	WBGene00022032			2.89879	0.960673	0.163062	Signaling: kinase		2
[truncated: 288 more rows]
